# Supplementary material for: ncRNAclassifier: a tool for detection and classification of transposable element sequences in RNA hairpins
Source: BMC Bioinformatics. 2012 Sep 25;13:246. doi: 10.1186/1471-2105-13-246 (PMC3495686; doi:10.1186/1471-2105-13-246)
Supplement: Additional file 2 — Table of miRBase pre-miRNAs from six genomes. Analysis results of frog, human, mouse, nematode, sea squirt and rat pre-miRNAs from miRBase v.17. [file 1471-2105-13-246-S2.xls]

## Sheet: miRNA
pre-miRNA Name	Name of microRNA in miRBase
Genome	Genome name where the pre-miRNA has been discovered
Chrom loc.	Chromosome where the pre-miRNA is located
Start	Starting position of pre-miRNA coordinate
End	Ending position of pre-miRNA coordinate
Size	Size of pre-miRNA
Nb hits	Number of hits given by BLAT
Nb chrom	Number of different chromosomes of all hits
Sim Hits	Number of similar hits given by BLAT
Sim Hits > 100kb	Number of distant similar hits, i.e. similar hits that are distant of 100 kb. In other words, when several similar hits are closer than 100 kb to each others, we count them as only one similar hit.
Nb Chrom Sim	Number of different chromosomes of all similar hits
Annotation Name	Name of the TE sequence(s) annotated at Genome Browser website (if any) and its proportion(s) in the given precursor sequence.
Nb nuc. Annoted	Nucleotides number of annotated TE
Sum Annotated	Sum of nucleotides number of annotated TE
TE name recognizable by CENSOR	Name of the TE sequence(s) identified by Censor at the EBI website (if any) and its proportion(s) in the given precursor sequence.
TE Similarity	Percentage of similarity of recognizable TE
TE Size	Nucleotides number of recognized TE by CENSOR
Sum TE in pre-miRNA	Sum of nucleotides number of recognized TE by CENSOR
Class TE	Family of the annotated / identified TE. We just wrote one family name if the annotated TE and identified TE are the same TE.
ncRNA class	Category of miRNA candidate: ''miRNA'' if the precursor sequence does not contain any TE sequence; ''TE-derived'' if the precursor sequence contains a part of recognizable TE sequence or the distribution of occurrences is similar to TE; and ''TE'' if the precursor sequence corresponds almost or entirely to TE sequence.
pre-miRNA Name	Genome	Chrom loc.	Start	End	Size	Nb hits	Nb chrom	Sim Hits	Sim Hits > 100kb	Nb Chrom Sim	Annotation Name	Nb nuc. Annoted	Sum Annotated	TE name recognizable by CENSOR	TE Similarity	TE Size	Sum TE in pre-miRNA	Class TE	ncRNA class
cel-let-7	C. elegans	X	14744094	14744192	98	1	1	1	1	1									miRNA
cel-lin-4	C. elegans	II	5902220	5902313	93	1	1	1	1	1									miRNA
cel-lsy-6	C. elegans	V	10647207	10647279	72	1	1	1	1	1									miRNA
cel-mir-1	C. elegans	I	6172664	6172759	95	1	1	1	1	1									miRNA
cel-mir-1018	C. elegans	X	1879453	1879508	55	1	1	1	1	1									miRNA
cel-mir-1019	C. elegans	I	9361588	9361656	68	2	2	1	1	1	AT_rich	25	25						miRNA
cel-mir-1020	C. elegans	III	10047642	10047711	69	2	2	1	1	1									miRNA
cel-mir-1021	C. elegans	IV	16473043	16473139	96	2	2	1	1	1									miRNA
cel-mir-1022	C. elegans	X	6435382	6435469	87	1	1	1	1	1									miRNA
cel-mir-124	C. elegans	IV	11871707	11871802	95	1	1	1	1	1									miRNA
cel-mir-1817	C. elegans	I	10869363	10869467	104	2	2	1	1	1									miRNA
cel-mir-1818	C. elegans	I	13980845	13980941	96	1	1	1	1	1									miRNA
cel-mir-1819	C. elegans	X	16207873	16207953	80	1	1	1	1	1									miRNA
cel-mir-1820	C. elegans	IV	7767444	7767550	106	2	1	1	1	1									miRNA
cel-mir-1821	C. elegans	V	3042529	3042632	103	1	1	1	1	1									miRNA
cel-mir-1822	C. elegans	II	6015494	6015587	93	1	1	1	1	1									miRNA
cel-mir-1823	C. elegans	I	12608608	12608697	89	1	1	1	1	1									miRNA
cel-mir-1824	C. elegans	I	13513943	13514035	92	1	1	1	1	1									miRNA
cel-mir-1828	C. elegans	I	10600452	10600514	62	1	1	1	1	1									miRNA
cel-mir-1829a	C. elegans	X	15588233	15588292	59	2	1	1	1	1									miRNA
cel-mir-1829b	C. elegans	X	14977039	14977098	59	4	1	2	2	1									miRNA
cel-mir-1829c	C. elegans	X	15236283	15236344	61	3	1	3	2	1									miRNA
cel-mir-1830	C. elegans	II	4371833	4371902	69	5	4	1	1	1									miRNA
cel-mir-1832	C. elegans	III	11829133	11829196	63	106	5	47	32	5									TE-derived
cel-mir-1832b	C. elegans	IV	17092817	17092883	66	11	3	4	2	1									miRNA
cel-mir-1833	C. elegans	IV	15012307	15012379	72	21	5	11	11	4									miRNA
cel-mir-1834	C. elegans	IV	6660445	6660503	58	1	1	1	1	1									miRNA
cel-mir-2	C. elegans	I	9372759	9372856	97	1	1	1	1	1									miRNA
cel-mir-2207	C. elegans	II	11600214	11600297	83	1	1	1	1	1									miRNA
cel-mir-2208a	C. elegans	IV	1021772	1021832	60	1	1	1	1	1									miRNA
cel-mir-2208b	C. elegans	IV	1026580	1026640	60	1	1	1	1	1									miRNA
cel-mir-2209a	C. elegans	IV	1027101	1027164	63	1	1	1	1	1									miRNA
cel-mir-2209b	C. elegans	IV	1021303	1021365	62	2	1	2	1	1									miRNA
cel-mir-2209c	C. elegans	IV	1027218	1027281	63	1	1	1	1	1									miRNA
cel-mir-2210	C. elegans	IV	10914588	10914648	60	2	2	1	1	1									miRNA
cel-mir-2211	C. elegans	I	9447354	9447413	59	1	1	1	1	1									miRNA
cel-mir-2212	C. elegans	X	16207747	16207806	59	1	1	1	1	1									miRNA
cel-mir-2213	C. elegans	III	6968807	6968861	54	1	1	1	1	1									miRNA
cel-mir-2214	C. elegans	III	7278643	7278706	63	1	1	1	1	1									miRNA
cel-mir-2215	C. elegans	II	13333671	13333735	64	4	2	1	1	1									miRNA
cel-mir-2216	C. elegans	II	10867038	10867094	56	3	2	3	2	2									miRNA
cel-mir-2217	C. elegans	IV	5280064	5280125	61	9	5	9	8	5									miRNA
cel-mir-2218a	C. elegans	I	13812583	13812642	59	6	1	3	1	1									miRNA
cel-mir-2218b	C. elegans	I	13834863	13834928	65	44	1	5	3	1									miRNA
cel-mir-2219	C. elegans	V	2924579	2924654	75	3	3	2	2	2									miRNA
cel-mir-2220	C. elegans	X	1873822	1873879	57	1	1	1	1	1									miRNA
cel-mir-2221	C. elegans	X	1390843	1390960	117	1	1	1	1	1									miRNA
cel-mir-228	C. elegans	IV	5562012	5562109	97	1	1	1	1	1									miRNA
cel-mir-229	C. elegans	III	2172440	2172554	114	1	1	1	1	1									miRNA
cel-mir-230	C. elegans	X	5803852	5803949	97	1	1	1	1	1									miRNA
cel-mir-231	C. elegans	III	7544982	7545080	98	1	1	1	1	1									miRNA
cel-mir-232	C. elegans	IV	10994139	10994236	97	1	1	1	1	1									miRNA
cel-mir-233	C. elegans	X	12078510	12078607	97	1	1	1	1	1									miRNA
cel-mir-234	C. elegans	II	14466166	14466261	95	1	1	1	1	1									miRNA
cel-mir-235	C. elegans	I	6162293	6162389	96	1	1	1	1	1									miRNA
cel-mir-236	C. elegans	II	7030119	7030216	97	1	1	1	1	1									miRNA
cel-mir-237	C. elegans	X	8154027	8154125	98	2	2	1	1	1									miRNA
cel-mir-238	C. elegans	III	8867236	8867333	97	1	1	1	1	1									miRNA
cel-mir-239a	C. elegans	X	11792369	11792466	97	2	1	1	1	1									miRNA
cel-mir-239b	C. elegans	X	11791226	11791323	97	2	1	1	1	1									miRNA
cel-mir-240	C. elegans	X	7882567	7882663	96	1	1	1	1	1									miRNA
cel-mir-241	C. elegans	V	14366167	14366262	95	1	1	1	1	1									miRNA
cel-mir-242	C. elegans	IV	4274240	4274335	95	1	1	1	1	1									miRNA
cel-mir-243	C. elegans	IV	4450772	4450869	97	3	3	1	1	1									miRNA
cel-mir-244	C. elegans	I	4684317	4684415	98	1	1	1	1	1									miRNA
cel-mir-245	C. elegans	I	7887365	7887461	96	1	1	1	1	1									miRNA
cel-mir-246	C. elegans	IV	10940104	10940200	96	1	1	1	1	1									miRNA
cel-mir-247	C. elegans	X	4756941	4757038	97	1	1	1	1	1									miRNA
cel-mir-248	C. elegans	X	2262367	2262464	97	1	1	1	1	1									miRNA
cel-mir-249	C. elegans	X	3006432	3006528	96	1	1	1	1	1	AT_rich	1	1						miRNA
cel-mir-250	C. elegans	V	11769896	11769994	98	2	2	1	1	1									miRNA
cel-mir-251	C. elegans	X	11004654	11004750	96	1	1	1	1	1									miRNA
cel-mir-252	C. elegans	II	11446779	11446876	97	1	1	1	1	1									miRNA
cel-mir-253	C. elegans	V	5780493	5780599	106	1	1	1	1	1									miRNA
cel-mir-254	C. elegans	X	11333459	11333558	99	1	1	1	1	1									miRNA
cel-mir-255	C. elegans	V	5440623	5440732	109	1	1	1	1	1									miRNA
cel-mir-256	C. elegans	V	6956025	6956125	100	1	1	1	1	1									miRNA
cel-mir-257	C. elegans	V	17140638	17140739	101	1	1	1	1	1				NeSL-1	0.7170	52	52	Non-LTR Retrotransposon;	TE-derived
cel-mir-258-1	C. elegans	X	227953	228048	95	2	1	2	1	1									miRNA
cel-mir-258-2	C. elegans	X	237369	237464	95	2	1	2	1	1									miRNA
cel-mir-259	C. elegans	V	10538997	10539097	100	1	1	1	1	1									miRNA
cel-mir-260	C. elegans	II	3306230	3306332	102	2	1	2	1	1									miRNA
cel-mir-261	C. elegans	II	5969021	5969119	98	1	1	1	1	1									miRNA
cel-mir-262	C. elegans	V	18736649	18736756	107	3	2	1	1	1									miRNA
cel-mir-264	C. elegans	X	2819248	2819340	92	1	1	1	1	1									miRNA
cel-mir-265	C. elegans	IV	12740412	12740497	85	1	1	1	1	1									miRNA
cel-mir-266	C. elegans	X	3755135	3755228	93	128	6	3	3	2									miRNA
cel-mir-267	C. elegans	II	12638046	12638138	92	1	1	1	1	1									miRNA
cel-mir-268	C. elegans	V	11137088	11137182	94	1	1	1	1	1									miRNA
cel-mir-269	C. elegans	IV	273900	273993	93	89	6	30	25	6				OSMU5	0.7368	21	21	MuDR; DNA transposon ;	TE-derived
cel-mir-270	C. elegans	IV	3258451	3258545	94	1	1	1	1	1									miRNA
cel-mir-271	C. elegans	X	3411992	3412086	94	1	1	1	1	1									miRNA
cel-mir-272	C. elegans	III	11637851	11637945	94	5	4	1	1	1	CeRep52	78	78	CeRep52	0.7703	0	0	MSAT; Satellite; Simple Repeat;	TE
cel-mir-273	C. elegans	II	14946941	14947034	93	2	2	1	1	1									miRNA
cel-mir-2953	C. elegans	II	6747121	6747181	60	3	3	1	1	1									miRNA
cel-mir-34	C. elegans	X	2969744	2969840	96	1	1	1	1	1									miRNA
cel-mir-35	C. elegans	II	11537524	11537620	96	1	1	1	1	1									miRNA
cel-mir-353	C. elegans	I	4585875	4585984	109	2	1	1	1	1									miRNA
cel-mir-354	C. elegans	I	14468369	14468478	109	1	1	1	1	1									miRNA
cel-mir-355	C. elegans	II	11833452	11833561	109	1	1	1	1	1									miRNA
cel-mir-356	C. elegans	III	7860074	7860183	109	2	2	1	1	1									miRNA
cel-mir-357	C. elegans	V	8580519	8580628	109	1	1	1	1	1	PALTTAA3_CE	8	8					PiggyBac; Non autonomous DNA transposons;	TE-derived
cel-mir-358	C. elegans	V	8580835	8580944	109	1	1	1	1	1									miRNA
cel-mir-359	C. elegans	X	3004283	3004392	109	1	1	1	1	1									miRNA
cel-mir-36	C. elegans	II	11537629	11537725	96	1	1	1	1	1									miRNA
cel-mir-360	C. elegans	X	5919109	5919218	109	1	1	1	1	1									miRNA
cel-mir-37	C. elegans	II	11537749	11537846	97	1	1	1	1	1									miRNA
cel-mir-38	C. elegans	II	11537846	11537943	97	1	1	1	1	1									miRNA
cel-mir-39	C. elegans	II	11538005	11538091	86	1	1	1	1	1									miRNA
cel-mir-392	C. elegans	X	13597152	13597261	109	1	1	1	1	1									miRNA
cel-mir-40	C. elegans	II	11538100	11538191	91	1	1	1	1	1									miRNA
cel-mir-41	C. elegans	II	11538224	11538320	96	1	1	1	1	1									miRNA
cel-mir-42	C. elegans	II	11889727	11889821	94	1	1	1	1	1									miRNA
cel-mir-43	C. elegans	II	11889826	11889923	97	1	1	1	1	1									miRNA
cel-mir-44	C. elegans	II	11889939	11890034	95	2	1	1	1	1									miRNA
cel-mir-45	C. elegans	II	11880860	11880955	95	2	1	1	1	1	AT_rich	1	1						miRNA
cel-mir-46	C. elegans	III	13660399	13660495	96	1	1	1	1	1									miRNA
cel-mir-47	C. elegans	X	13921173	13921269	96	2	2	2	2	2									miRNA
cel-mir-48	C. elegans	V	14364391	14364488	97	1	1	1	1	1									miRNA
cel-mir-4805	C. elegans	II	1061654	1061747	93	182	6	24	24	6	HAT1_CE	71	71	HAT1_CE	0.8660	80	80	hAT; Nonautonomous DNA transposon;	TE
cel-mir-4806	C. elegans	II	12346214	12346296	82	5	1	1	1	1									miRNA
cel-mir-4807	C. elegans	X	1872461	1872521	60	1	1	1	1	1									miRNA
cel-mir-4808	C. elegans	X	1872947	1873003	56	1	1	1	1	1									miRNA
cel-mir-4809	C. elegans	X	1873641	1873699	58	1	1	1	1	1									miRNA
cel-mir-4810	C. elegans	X	1875733	1875789	56	1	1	1	1	1									miRNA
cel-mir-4811	C. elegans	X	7185298	7185380	82	2	2	1	1	1									miRNA
cel-mir-4812	C. elegans	X	15242695	15242770	75	4	2	2	2	1									miRNA
cel-mir-4813	C. elegans	III	4571606	4571682	76	2	2	1	1	1									miRNA
cel-mir-4814	C. elegans	III	13728298	13728397	99	39	6	3	2	2									miRNA
cel-mir-4815	C. elegans	IV	5668906	5669004	98	8	4	1	1	1									miRNA
cel-mir-4816	C. elegans	I	6185082	6185146	64	2	2	1	1	1									miRNA
cel-mir-49	C. elegans	X	9989216	9989312	96	2	2	1	1	1									miRNA
cel-mir-4920	C. elegans	IV	8133398	8133453	55	2	2	1	1	1									miRNA
cel-mir-4921	C. elegans	X	1879974	1880033	59	2	1	1	1	1									miRNA
cel-mir-4922-1	C. elegans	V	3380143	3380207	64	2	1	2	1	1									miRNA
cel-mir-4922-2	C. elegans	V	3304831	3304888	57	2	1	2	1	1									miRNA
cel-mir-4923a	C. elegans	X	1879871	1879931	60	2	1	1	1	1									miRNA
cel-mir-4923b	C. elegans	X	1879635	1879693	58	1	1	1	1	1									miRNA
cel-mir-4924	C. elegans	IV	10840835	10840888	53	1	1	1	1	1									miRNA
cel-mir-4925	C. elegans	X	1879557	1879615	58	1	1	1	1	1									miRNA
cel-mir-4926	C. elegans	I	6054953	6055004	51	1	1	1	1	1	AT_rich	29	29						miRNA
cel-mir-4927	C. elegans	III	3507189	3507244	55	29	5	2	2	2	AT_rich	29	29						miRNA
cel-mir-4929	C. elegans	II	13461663	13461772	109	8	3	1	1	1	AT_rich	29	29						miRNA
cel-mir-4930	C. elegans	IV	2398650	2398759	109	12	5	4	3	3	CTAGG / GCTG	44 / 99	143	BMSAT1	0.7483	78	78	Satellite; Simple Repeat;	TE-derived
cel-mir-4931	C. elegans	I	2921187	2921291	104	36	6	9	9	3									miRNA
cel-mir-4932	C. elegans	I	9512298	9512407	109	76	6	4	4	3									miRNA
cel-mir-4933	C. elegans	II	13182514	13182623	109	1	1	1	1	1									miRNA
cel-mir-4934	C. elegans	IV	9825286	9825395	109	1	1	1	1	1									miRNA
cel-mir-4935	C. elegans	V	18562443	18562552	109	5	2	2	1	1									miRNA
cel-mir-4936	C. elegans	III	3249140	3249249	109	1	1	1	1	1									miRNA
cel-mir-4937	C. elegans	IV	1381704	1381813	109	19	4	3	1	1									miRNA
cel-mir-4938	C. elegans	III	5785067	5785176	109	2	1	1	1	1									miRNA
cel-mir-50	C. elegans	I	1738636	1738734	98	1	1	1	1	1									miRNA
cel-mir-51	C. elegans	IV	11025983	11026082	99	1	1	1	1	1									miRNA
cel-mir-52	C. elegans	IV	14033975	14034074	99	2	1	1	1	1									miRNA
cel-mir-53	C. elegans	IV	11027563	11027661	98	2	1	1	1	1									miRNA
cel-mir-54	C. elegans	X	13144917	13145015	98	1	1	1	1	1									miRNA
cel-mir-55	C. elegans	X	13144748	13144845	97	1	1	1	1	1									miRNA
cel-mir-56	C. elegans	X	13144612	13144708	96	1	1	1	1	1									miRNA
cel-mir-57	C. elegans	II	7850429	7850527	98	1	1	1	1	1									miRNA
cel-mir-58	C. elegans	IV	3233250	3233346	96	1	1	1	1	1									miRNA
cel-mir-59	C. elegans	IV	11309124	11309223	99	1	1	1	1	1									miRNA
cel-mir-60	C. elegans	II	6328653	6328750	97	1	1	1	1	1									miRNA
cel-mir-61	C. elegans	V	11770039	11770135	96	1	1	1	1	1									miRNA
cel-mir-62	C. elegans	X	12692527	12692584	57	1	1	1	1	1									miRNA
cel-mir-63	C. elegans	X	17598678	17598781	103	1	1	1	1	1									miRNA
cel-mir-64	C. elegans	III	2172836	2172945	109	1	1	1	1	1									miRNA
cel-mir-65	C. elegans	III	2172990	2173089	99	1	1	1	1	1									miRNA
cel-mir-66	C. elegans	III	2173096	2173194	98	1	1	1	1	1									miRNA
cel-mir-67	C. elegans	III	5931299	5931397	98	1	1	1	1	1									miRNA
cel-mir-70	C. elegans	V	6665519	6665618	99	1	1	1	1	1	AT_rich	11	11						miRNA
cel-mir-71	C. elegans	I	9379918	9380011	93	1	1	1	1	1									miRNA
cel-mir-72	C. elegans	II	2452839	2452937	98	1	1	1	1	1									miRNA
cel-mir-73	C. elegans	X	2368759	2368857	98	1	1	1	1	1									miRNA
cel-mir-74	C. elegans	X	2369037	2369133	96	1	1	1	1	1									miRNA
cel-mir-75	C. elegans	X	2372448	2372544	96	1	1	1	1	1									miRNA
cel-mir-76	C. elegans	III	3142035	3142131	96	1	1	1	1	1									miRNA
cel-mir-77	C. elegans	II	12519183	12519282	99	1	1	1	1	1									miRNA
cel-mir-78	C. elegans	IV	15165607	15165702	95	1	1	1	1	1	AT_rich	13	13						miRNA
cel-mir-784	C. elegans	X	8074864	8074951	87	1	1	1	1	1									miRNA
cel-mir-785	C. elegans	X	3004660	3004753	93	1	1	1	1	1									miRNA
cel-mir-786	C. elegans	X	7882696	7882785	89	1	1	1	1	1									miRNA
cel-mir-787	C. elegans	X	11294636	11294725	89	1	1	1	1	1									miRNA
cel-mir-788	C. elegans	X	8485234	8485311	77	1	1	1	1	1									miRNA
cel-mir-789-1	C. elegans	IV	16740651	16740747	96	3	2	2	2	1									miRNA
cel-mir-789-2	C. elegans	IV	17309261	17309357	96	3	2	2	2	1									miRNA
cel-mir-79	C. elegans	I	9332937	9333034	97	1	1	1	1	1									miRNA
cel-mir-790	C. elegans	IV	5566409	5566478	69	1	1	1	1	1									miRNA
cel-mir-791	C. elegans	X	5809309	5809393	84	1	1	1	1	1									miRNA
cel-mir-792	C. elegans	V	3042091	3042180	89	1	1	1	1	1									miRNA
cel-mir-793	C. elegans	X	13857885	13857976	91	1	1	1	1	1									miRNA
cel-mir-794	C. elegans	I	12595679	12595762	83	1	1	1	1	1									miRNA
cel-mir-795	C. elegans	I	12594558	12594646	88	1	1	1	1	1									miRNA
cel-mir-796	C. elegans	X	1798924	1799012	88	1	1	1	1	1									miRNA
cel-mir-797	C. elegans	X	4757079	4757167	88	1	1	1	1	1									miRNA
cel-mir-798	C. elegans	IV	14277278	14277353	75	1	1	1	1	1									miRNA
cel-mir-799	C. elegans	X	8600584	8600676	92	3	3	1	1	1									miRNA
cel-mir-80	C. elegans	III	8865178	8865275	97	1	1	1	1	1									miRNA
cel-mir-800	C. elegans	X	380920	380992	72	52	5	6	5	3									miRNA
cel-mir-81	C. elegans	X	2431067	2431174	107	2	1	1	1	1									miRNA
cel-mir-82	C. elegans	X	2435253	2435349	96	2	1	1	1	1									miRNA
cel-mir-83	C. elegans	IV	7841614	7841711	97	1	1	1	1	1									miRNA
cel-mir-84	C. elegans	X	16022323	16022397	74	1	1	1	1	1									miRNA
cel-mir-85	C. elegans	II	8393484	8393589	105	1	1	1	1	1									miRNA
cel-mir-86	C. elegans	III	11936522	11936619	97	1	1	1	1	1									miRNA
cel-mir-87	C. elegans	V	12038666	12038759	93	1	1	1	1	1									miRNA
cel-mir-90	C. elegans	III	8873895	8873992	97	1	1	1	1	1									miRNA
cin-let-7a-1	C. intestinalis	4q	2082260	2082369	109	2	1	1	1	1									miRNA
cin-let-7a-2	C. intestinalis	4q	2083177	2083286	109	2	1	1	1	1									miRNA
cin-let-7b	C. intestinalis	4q	2082788	2082896	108	1	1	1	1	1									miRNA
cin-let-7c	C. intestinalis	4q	2082979	2083088	109	1	1	1	1	1									miRNA
cin-let-7d	C. intestinalis	10p	1217625	1217725	100	1	1	1	1	1									miRNA
cin-let-7e	C. intestinalis				0	1	1	1	1	1									miRNA
cin-let-7f	C. intestinalis	4q	2082406	2082478	72	1	1	1	1	1									miRNA
cin-mir-1	C. intestinalis	1q	5268751	5268845	94	1	1	1	1	1									miRNA
cin-mir-101	C. intestinalis				0	6	6	0	1	0									miRNA
cin-mir-124-1	C. intestinalis	7q	6301475	6301551	76	3	3	1	1	1									miRNA
cin-mir-124-2	C. intestinalis	7q	6301598	6301696	98	2	2	1	1	1									miRNA
cin-mir-125	C. intestinalis	10p	1217517	1217565	48	1	1	1	1	1									miRNA
cin-mir-126	C. intestinalis	1q	1582551	1582631	80	1	1	1	1	1									miRNA
cin-mir-132-2	C. intestinalis	scaffold_92	102853	102909	56	1	1	1	1	1									miRNA
cin-mir-133	C. intestinalis	1q	5268510	5268610	100	1	1	1	1	1									miRNA
cin-mir-135	C. intestinalis	scaffold_92	102409	102465	56	2	2	1	1	1									miRNA
cin-mir-141	C. intestinalis	scaffold_71	128547	128621	74	1	1	1	1	1									miRNA
cin-mir-1473	C. intestinalis	10p	1218098	1218177	79	1	1	1	1	1									miRNA
cin-mir-1497	C. intestinalis	9q	3479361	3479464	103	1	1	1	1	1									miRNA
cin-mir-15	C. intestinalis	7q	4571603	4571655	52	1	1	1	1	1									miRNA
cin-mir-1502a	C. intestinalis	3p	1538791	1538849	58	2	2	1	1	1									miRNA
cin-mir-1502b	C. intestinalis	3p	1538677	1538733	56	1	1	1	1	1									miRNA
cin-mir-1502c	C. intestinalis	3p	1540568	1540624	56	1	1	1	1	1									miRNA
cin-mir-1502d	C. intestinalis	3p	1538443	1538501	58	1	1	1	1	1									miRNA
cin-mir-153	C. intestinalis	5q	1421653	1421754	101	1	1	1	1	1									miRNA
cin-mir-155	C. intestinalis	4q	2177777	2177877	100	1	1	1	1	1									miRNA
cin-mir-181	C. intestinalis	3q	1843689	1843802	113	1	1	1	1	1									miRNA
cin-mir-182	C. intestinalis	scaffold_36	551325	551387	62	1	1	1	1	1									miRNA
cin-mir-183	C. intestinalis	scaffold_36	549852	549931	79	1	1	1	1	1									miRNA
cin-mir-184	C. intestinalis				0	0	0	0	1	0									miRNA
cin-mir-196	C. intestinalis	7q / scaffold_1876	3938170 / 7632	3938222 / 7684	52	2	2	2	2	2									miRNA
cin-mir-199	C. intestinalis				0	0	0	0	1	0									miRNA
cin-mir-200	C. intestinalis	scaffold_71	128174	128259	85	1	1	1	1	1									miRNA
cin-mir-216	C. intestinalis				0	3	3	0	1	0									miRNA
cin-mir-217	C. intestinalis				0	0	0	0	1	0									miRNA
cin-mir-219	C. intestinalis	7q	5634284	5634385	101	1	1	1	1	1									miRNA
cin-mir-281	C. intestinalis	scaffold_64	295962	296062	100	1	1	1	1	1									miRNA
cin-mir-29	C. intestinalis	12q	3181737	3181795	58	1	1	1	1	1									miRNA
cin-mir-31	C. intestinalis	5q	2076043	2076144	101	4	3	1	1	1									miRNA
cin-mir-33	C. intestinalis				0	1	1	0	1	0									miRNA
cin-mir-34	C. intestinalis	10q	2152513	2152631	118	1	1	1	1	1									miRNA
cin-mir-3575	C. intestinalis	scaffold_71	128186	128245	59	1	1	1	1	1									miRNA
cin-mir-3598	C. intestinalis	14q	1335804	1335860	56	1	1	1	1	1									miRNA
cin-mir-3599	C. intestinalis	scaffold_67	145805	145853	48	1	1	1	1	1									miRNA
cin-mir-367	C. intestinalis	1q / 1q / scaffold_368	161118 / 166124 / 39820	161173 / 166179 / 39875	55	3	2	3	2	2									miRNA
cin-mir-375	C. intestinalis	7q	439603	439685	82	1	1	1	1	1									miRNA
cin-mir-4000a-1	C. intestinalis	7q	5398797	5398851	54	3	1	3	1	1									miRNA
cin-mir-4000a-2	C. intestinalis				0	3	1	3	1	1									miRNA
cin-mir-4000a-3	C. intestinalis	7q	5410807	5410861	54	3	1	3	1	1									miRNA
cin-mir-4000b-1	C. intestinalis	7q	5401203	5401256	53	7	1	6	1	1									miRNA
cin-mir-4000b-2	C. intestinalis	7q	5401574	5401625	51	6	1	6	1	1									miRNA
cin-mir-4000c	C. intestinalis	7q	5402053	5402104	51	2	1	2	1	1									miRNA
cin-mir-4000d	C. intestinalis	7q	5400845	5400896	51	6	1	6	1	1									miRNA
cin-mir-4000e	C. intestinalis	3p	1538091	1538174	83	1	1	1	1	1									miRNA
cin-mir-4000f	C. intestinalis	3p	1538921	1538971	50	1	1	1	1	1									miRNA
cin-mir-4000g	C. intestinalis	7q	5412928	5412977	49	1	1	1	1	1									miRNA
cin-mir-4000h	C. intestinalis	7q	5412693	5412744	51	1	1	1	1	1									miRNA
cin-mir-4000i	C. intestinalis	7q	5413395	5413447	52	1	1	1	1	1									miRNA
cin-mir-4001a-1	C. intestinalis	7q / 7q / 7q	5401442 / 5411814 / 5402621	5401493 / 5411865 / 5402672	51	5	1	3	1	1									miRNA
cin-mir-4001a-2	C. intestinalis	7q / 7q	5411381 / 5401049	5411431 / 5401099	50	5	1	2	1	1									miRNA
cin-mir-4001b-1	C. intestinalis	7q	5412482	5412542	60	3	1	2	1	1									miRNA
cin-mir-4001b-2	C. intestinalis	7q	5413505	5413555	50	3	1	1	1	1									miRNA
cin-mir-4001c	C. intestinalis	3p	1538302	1538360	58	1	1	1	1	1									miRNA
cin-mir-4001d	C. intestinalis	7q	5413021	5413079	58	1	1	1	1	1									miRNA
cin-mir-4001e	C. intestinalis	7q	5413168	5413216	48	1	1	1	1	1									miRNA
cin-mir-4001f	C. intestinalis	3p	1537068	1537166	98	1	1	1	1	1									miRNA
cin-mir-4001g	C. intestinalis	9q / scaffold_1259	3696828 / 329	3696896 / 397	68	2	2	2	2	2									miRNA
cin-mir-4001h	C. intestinalis		5400692 / 5411022	5400741 / 5411071	49	2	1	2	1	1									miRNA
cin-mir-4001i	C. intestinalis	3p	1539042	1539094	52	1	1	1	1	1									miRNA
cin-mir-4002	C. intestinalis	7q / 7q	5401048 / 5411380	5401100 / 5411432	52	5	1	2	1	1									miRNA
cin-mir-4003a-1	C. intestinalis	7q	6152459	6152516	57	5	1	4	1	1									miRNA
cin-mir-4003a-2	C. intestinalis	7q	6168087	6168146	59	5	1	4	1	1									miRNA
cin-mir-4003a-3	C. intestinalis	7q	6168261	6168320	59	6	2	4	1	1									miRNA
cin-mir-4003a-4	C. intestinalis	7q	6150122	6150179	57	5	1	5	1	1									miRNA
cin-mir-4003b	C. intestinalis	7q	6154672	6154730	58	2	1	1	1	1									miRNA
cin-mir-4003c	C. intestinalis	7q	6151685	6151739	54	1	1	1	1	1									miRNA
cin-mir-4003d	C. intestinalis	7q	6148874	6148927	53	1	1	1	1	1									miRNA
cin-mir-4004	C. intestinalis	1q	7635858	7635909	51	1	1	1	1	1									miRNA
cin-mir-4005a	C. intestinalis	7q	6166955	6167009	54	3	2	2	1	1									miRNA
cin-mir-4005b	C. intestinalis	7q	6154057	6154110	53	2	1	2	1	1									miRNA
cin-mir-4005c	C. intestinalis	3q	1937694	1937748	54	2	2	1	1	1									miRNA
cin-mir-4006a-1	C. intestinalis	7q / 7q	5400066 / 5410360	5400114 / 5410408	48	4	1	2	1	1									miRNA
cin-mir-4006a-2	C. intestinalis	7q	5410620	5410672	52	2	1	2	1	1									miRNA
cin-mir-4006a-3	C. intestinalis	7q / 7q	5400214 / 5410518	5400264 / 5410568	50	2	1	2	1	1									miRNA
cin-mir-4006b	C. intestinalis	7q / 7q	5402317 / 5412601	5402366 / 5412650	49	2	1	2	1	1									miRNA
cin-mir-4006c	C. intestinalis	7q	5413621	5413671	50	1	1	1	1	1									miRNA
cin-mir-4006d	C. intestinalis	7q	5413757	5413810	53	1	1	1	1	1									miRNA
cin-mir-4006e	C. intestinalis	7q / 7q / 7q	5401862 / 5403043 / 5412237	5401908 / 5403089 / 5412283	40	3	1	3	1	1									miRNA
cin-mir-4006f	C. intestinalis	7q	5412796	5412848	52	1	1	1	1	1									miRNA
cin-mir-4006g	C. intestinalis	7q	5413284	5413333	49	1	1	1	1	1									miRNA
cin-mir-4007	C. intestinalis	3p	1538791	1538848	57	2	2	1	1	1									miRNA
cin-mir-4008a	C. intestinalis	10q	2149015	2149074	59	1	1	1	1	1									miRNA
cin-mir-4008b	C. intestinalis	10q	2148360	2148421	61	2	1	1	1	1									miRNA
cin-mir-4008c	C. intestinalis	10q	2148809	2148870	61	2	1	1	1	1									miRNA
cin-mir-4009a	C. intestinalis	1q / scaffold_368	160902 / 40039	160954 / 40091	52	2	2	2	2	2									miRNA
cin-mir-4009b	C. intestinalis	1q / 1q / scaffold_368	160807 / 165807 / 40135	160858 / 165858 / 40186	51	3	2	3	2	2									miRNA
cin-mir-4009c	C. intestinalis	1q / 1q / scaffold_368	161017 / 166023 / 39924	161069/ 166075 / 39976	52	12	6	3	2	2									miRNA
cin-mir-4010-1	C. intestinalis	3q	2402160	2402221	61	1	1	1	1	1									miRNA
cin-mir-4010-2	C. intestinalis				0	1	1	1	1	1									miRNA
cin-mir-4011a	C. intestinalis	5q	5615210	5615267	57	2	2	1	1	1									miRNA
cin-mir-4011b	C. intestinalis	scaffold_89	505109	505164	55	1	1	1	1	1									miRNA
cin-mir-4012-1	C. intestinalis	scaffold_67	367730	367793	63	2	1	2	1	1									miRNA
cin-mir-4012-2	C. intestinalis	scaffold_67	366261	366319	58	2	1	2	1	1									miRNA
cin-mir-4013a	C. intestinalis	scaffold_44	845403	845456	53	3	2	1	1	1									miRNA
cin-mir-4013b	C. intestinalis	Scaffold_44 / scaffold_4930	799727 / 3011	799775 / 3059	48	3	2	2	2	2									miRNA
cin-mir-4014-1	C. intestinalis	12q	1671730	1671783	53	3	2	1	1	1									miRNA
cin-mir-4014-2	C. intestinalis	12q	1671438	1671489	51	2	1	1	1	1									miRNA
cin-mir-4015-1	C. intestinalis	scaffold_806	19622	19671	49	2	2	2	2	2									miRNA
cin-mir-4015-2	C. intestinalis	scaffold_890	15167	15216	49	2	2	2	2	2									miRNA
cin-mir-4016-1	C. intestinalis	scaffold_3782	881	963	82	5	5	2	2	2				Polinton-3_HM	0.7105	74	74	Polinton; DNA transposon;	TE-derived
cin-mir-4016-2	C. intestinalis	9p	306147	306199	52	5	5	1	1	1									miRNA
cin-mir-4017-1	C. intestinalis	1q	826440	826494	54	4	3	2	2	2									miRNA
cin-mir-4017-2	C. intestinalis	scaffold_837	10328	10382	54	4	3	2	2	2									miRNA
cin-mir-4018a	C. intestinalis	3p	1538558	1538610	52	1	1	1	1	1									miRNA
cin-mir-4018b	C. intestinalis	3p	1539164	1539240	76	1	1	1	1	1									miRNA
cin-mir-4019	C. intestinalis	3p	1538558	1538610	52	1	1	1	1	1									miRNA
cin-mir-4020a	C. intestinalis				0	0	0	0	1	0									miRNA
cin-mir-4020b	C. intestinalis	scaffold_197	39348	39411	63	1	1	1	1	1									miRNA
cin-mir-4021	C. intestinalis	scaffold_89	466265	466321	56	1	1	1	1	1									miRNA
cin-mir-4022	C. intestinalis	4q	2649121	2649173	52	1	1	1	1	1									miRNA
cin-mir-4023	C. intestinalis				0	3	2	1	1	1									miRNA
cin-mir-4024	C. intestinalis	4q / scaffold_1418	3219604/ 6314	3219678 / 6388	74	3	2	2	2	2									miRNA
cin-mir-4025	C. intestinalis	9p	2209039	2209095	56	1	1	1	1	1									miRNA
cin-mir-4026	C. intestinalis	scaffold_89	466718	466767	49	1	1	1	1	1									miRNA
cin-mir-4027	C. intestinalis				0	6	6	0	1	0									miRNA
cin-mir-4028	C. intestinalis	scaffold_156	31120	31173	53	1	1	1	1	1									miRNA
cin-mir-4029	C. intestinalis	14q	1295076	1295129	53	2	2	2	2	2									miRNA
cin-mir-4030	C. intestinalis	3q	5430401	5430452	51	1	1	1	1	1									miRNA
cin-mir-4031	C. intestinalis	1q	7488678	7488731	53	1	1	1	1	1									miRNA
cin-mir-4032	C. intestinalis				0	0	0	0	1	0									miRNA
cin-mir-4033	C. intestinalis	1q / scaffold_837	827335	827389	54	2	2	2	2	2									miRNA
cin-mir-4034	C. intestinalis	14q	1335663	1335717	54	1	1	1	1	1									miRNA
cin-mir-4035	C. intestinalis	6q	1459380	1459436	56	1	1	1	1	1									miRNA
cin-mir-4036	C. intestinalis	scaffold_279	54553	54604	51	1	1	1	1	1									miRNA
cin-mir-4037	C. intestinalis	scaffold_65	663455	663511	56	1	1	1	1	1									miRNA
cin-mir-4038	C. intestinalis	1p	2634947	2635001	54	1	1	1	1	1									miRNA
cin-mir-4039	C. intestinalis	scaffold_65	663235	663284	49	3	3	1	1	1									miRNA
cin-mir-4040	C. intestinalis				0	0	0	0	1	0									miRNA
cin-mir-4041	C. intestinalis	3p	2002875	2002927	52	1	1	1	1	1									miRNA
cin-mir-4042	C. intestinalis	3p	2002875	2002928	53	1	1	1	1	1									miRNA
cin-mir-4043	C. intestinalis	14p	1742286	1742340	54	1	1	1	1	1									miRNA
cin-mir-4044	C. intestinalis	3p	2003007	2003063	56	1	1	1	1	1									miRNA
cin-mir-4045	C. intestinalis	scaffold_186	59196	59248	52	1	1	1	1	1									miRNA
cin-mir-4046	C. intestinalis	13q	2008717	2008774	57	4	4	1	1	1									miRNA
cin-mir-4047	C. intestinalis	1p	5612061	5612113	52	1	1	1	1	1									miRNA
cin-mir-4048	C. intestinalis	13q	1419229	1419285	56	1	1	1	1	1									miRNA
cin-mir-4049	C. intestinalis	5q	3936738	3936807	69	1	1	1	1	1									miRNA
cin-mir-4050	C. intestinalis	5q	3937936	3937991	55	1	1	1	1	1									miRNA
cin-mir-4051	C. intestinalis	scaffold_215	27698	27749	51	1	1	1	1	1									miRNA
cin-mir-4052	C. intestinalis	scaffold_65	663557	663606	49	1	1	1	1	1									miRNA
cin-mir-4053	C. intestinalis	scaffold_55	627148	627209	61	1	1	1	1	1									miRNA
cin-mir-4054	C. intestinalis	10q	2148145	2148201	56	1	1	1	1	1									miRNA
cin-mir-4055	C. intestinalis	7q	1173809	1173864	55	1	1	1	1	1									miRNA
cin-mir-4056	C. intestinalis	5q	863632	863684	52	1	1	1	1	1									miRNA
cin-mir-4057	C. intestinalis	8q	5997632	5997684	52	1	1	1	1	1									miRNA
cin-mir-4058	C. intestinalis	scaffold_7007	781	828	47	2	2	1	1	1									miRNA
cin-mir-4059	C. intestinalis	7q	4571246	4571297	51	1	1	1	1	1									miRNA
cin-mir-4060	C. intestinalis	scaffold_44	426196	426250	54	1	1	1	1	1									miRNA
cin-mir-4061	C. intestinalis	scaffold_65	663351	663400	49	1	1	1	1	1									miRNA
cin-mir-4062	C. intestinalis	5q	1331354	1331416	62	1	1	1	1	1									miRNA
cin-mir-4063	C. intestinalis	13q	1420250	1420305	55	1	1	1	1	1									miRNA
cin-mir-4064	C. intestinalis	8q	6232164	6232214	50	3	2	1	1	1									miRNA
cin-mir-4065	C. intestinalis	1p	5592325	5592395	70	1	1	1	1	1									miRNA
cin-mir-4066	C. intestinalis	5q	864513	864560	47	1	1	1	1	1									miRNA
cin-mir-4067	C. intestinalis	1p	1929521	1929577	56	1	1	1	1	1									miRNA
cin-mir-4068	C. intestinalis	5q	1331150	1331215	65	1	1	1	1	1									miRNA
cin-mir-4069	C. intestinalis	7q / scaffold_1876	3937889 / 7909	3937945 / 7965	56	2	2	2	2	2									miRNA
cin-mir-4070	C. intestinalis	5q	864845	864902	57	1	1	1	1	1									miRNA
cin-mir-4071	C. intestinalis	9q	1934609	1934658	49	3	3	1	1	1									miRNA
cin-mir-4072	C. intestinalis	8q	6232569	6232622	53	1	1	1	1	1									miRNA
cin-mir-4073	C. intestinalis	13q	2009067	2009118	51	1	1	1	1	1									miRNA
cin-mir-4074	C. intestinalis	10q	635101	635152	51	1	1	1	1	1									miRNA
cin-mir-4075	C. intestinalis	10p	359813	359897	84	1	1	1	1	1									miRNA
cin-mir-4076	C. intestinalis	1p	5317680	5317735	55	1	1	1	1	1									miRNA
cin-mir-4077a	C. intestinalis	7q	6150979	6151034	55	2	1	2	1	1									miRNA
cin-mir-4077b	C. intestinalis	7q	6155725	6155780	55	3	1	3	1	1									miRNA
cin-mir-4077c	C. intestinalis	7q	6168570	6168624	54	2	1	2	1	1									miRNA
cin-mir-4077d	C. intestinalis	7q / 7q	6153229 / 6165860	6153284 / 6165915	55	2	1	2	1	1									miRNA
cin-mir-4078	C. intestinalis	scaffold_44	426304	426354	50	1	1	1	1	1									miRNA
cin-mir-4079	C. intestinalis	7q	1174112	1174161	49	1	1	1	1	1									miRNA
cin-mir-4080	C. intestinalis	7q	1174112	1174161	49	1	1	1	1	1									miRNA
cin-mir-4081	C. intestinalis	2q	6481027	6481077	50	1	1	1	1	1									miRNA
cin-mir-4082	C. intestinalis	2q	6481027	6481076	49	1	1	1	1	1									miRNA
cin-mir-4083	C. intestinalis	13q	1449505	1449569	64	1	1	1	1	1									miRNA
cin-mir-4084	C. intestinalis	4q / scaffold_105	6737327 / 278344	6737399 / 278416	72	4	4	2	2	2									miRNA
cin-mir-4085	C. intestinalis	5q	863886	863941	55	1	1	1	1	1									miRNA
cin-mir-4086	C. intestinalis	5q	864977	865032	55	1	1	1	1	1									miRNA
cin-mir-4087	C. intestinalis	5q	4877813	4877867	54	1	1	1	1	1									miRNA
cin-mir-4088	C. intestinalis	4q	5112233	5112299	66	1	1	1	1	1									miRNA
cin-mir-4089	C. intestinalis	1q	5364509	5364572	63	2	2	1	1	1									miRNA
cin-mir-4090	C. intestinalis	scaffold_156	91454	91526	72	1	1	1	1	1									miRNA
cin-mir-4091	C. intestinalis	10q	2150745	2150829	84	1	1	1	1	1									miRNA
cin-mir-4092	C. intestinalis	4q	181157	181209	52	1	1	1	1	1									miRNA
cin-mir-4093	C. intestinalis	1p	4283623	4283689	66	1	1	1	1	1									miRNA
cin-mir-4094	C. intestinalis	1q	4104185	4104279	94	1	1	1	1	1									miRNA
cin-mir-4095	C. intestinalis	10p	1800413	1800468	55	1	1	1	1	1									miRNA
cin-mir-4096	C. intestinalis				0	0	0	0	1	0									miRNA
cin-mir-4097	C. intestinalis	scaffold_266	51848	51941	93	1	1	1	1	1									miRNA
cin-mir-4098	C. intestinalis	8q	7236145	7236204	59	26	23	2	2	2									miRNA
cin-mir-4099	C. intestinalis	scaffold_92	391347	391440	93	1	1	1	1	1									miRNA
cin-mir-4100	C. intestinalis	7q	5166716	5166768	52	1	1	1	1	1									miRNA
cin-mir-4101	C. intestinalis	14p	1000821	1000879	58	6	6	1	1	1									miRNA
cin-mir-4102	C. intestinalis				0	0	0	0	1	0									miRNA
cin-mir-4103	C. intestinalis	scaffold_152	133193	133232	39	1	1	1	1	1									miRNA
cin-mir-4104	C. intestinalis	scaffold_89	477669	477737	68	1	1	1	1	1									miRNA
cin-mir-4105	C. intestinalis	1q	958107	958167	60	20	13	18	13	11									TE-derived
cin-mir-4106	C. intestinalis	13q	2263000	2263049	49	78	41	28	26	21									TE-derived
cin-mir-4107	C. intestinalis				0	2	2	1	1	1									miRNA
cin-mir-4108	C. intestinalis				0	0	0	0	1	0									miRNA
cin-mir-4109	C. intestinalis				0	32	20	5	5	5									miRNA
cin-mir-4110	C. intestinalis	12p	883048	883107	59	1	1	1	1	1									miRNA
cin-mir-4111	C. intestinalis	4q	5687695	5687762	67	1	1	1	1	1									miRNA
cin-mir-4112	C. intestinalis	4q	6021165	6021230	65	1	1	1	1	1									miRNA
cin-mir-4113	C. intestinalis	4q	4084885	4084934	49	1	1	1	1	1									miRNA
cin-mir-4114	C. intestinalis	scaffold_89	439106	439201	95	1	1	1	1	1									miRNA
cin-mir-4115	C. intestinalis	2q	3083844	3083906	62	1	1	1	1	1									miRNA
cin-mir-4116	C. intestinalis	13q	2094121	2094163	42	17	12	6	6	5				Cimi1_CI	0.7609	37	37	Mariner/Tc1; DNA transposon;	TE
cin-mir-4117	C. intestinalis				0	10	10	2	2	2									miRNA
cin-mir-4118	C. intestinalis	2q	6761012	6761061	49	1	1	1	1	1									miRNA
cin-mir-4119	C. intestinalis				0	1	1	0	1	0									miRNA
cin-mir-4120	C. intestinalis	2q / 2q	5676685 / 5684347	5676737 / 5684399	46	4	1	4	1	1									miRNA
cin-mir-4121	C. intestinalis	8q	7015325	7015379	54	2	2	2	2	2									miRNA
cin-mir-4122	C. intestinalis	14q / scaffold_2008	2629820 / 6714	2629884 / 6778	64	3	3	2	2	2									miRNA
cin-mir-4123	C. intestinalis	1p	4078708	4078756	48	1	1	1	1	1									miRNA
cin-mir-4124	C. intestinalis	2q	872297	872346	49	1	1	1	1	1									miRNA
cin-mir-4125	C. intestinalis	1q	195690	195778	88	4	4	1	1	1									miRNA
cin-mir-4126	C. intestinalis				0	3	2	3	2	2									miRNA
cin-mir-4127	C. intestinalis	5q	3342682	3342736	54	1	1	1	1	1									miRNA
cin-mir-4128	C. intestinalis	scaffold_1082	10337	10403	66	1	1	1	1	1									miRNA
cin-mir-4129	C. intestinalis	6q	573294	573332	38	8	7	1	1	1									miRNA
cin-mir-4130	C. intestinalis	9p	114607	114664	57	2	2	1	1	1									miRNA
cin-mir-4131	C. intestinalis	14p	1461930	1461977	47	1	1	1	1	1									miRNA
cin-mir-4132	C. intestinalis	7q	4818326	4818376	50	1	1	1	1	1									miRNA
cin-mir-4133	C. intestinalis	2q	6602247	6602337	90	4	4	1	1	1									miRNA
cin-mir-4134	C. intestinalis	3q	1306918	1306967	49	2	2	1	1	1									miRNA
cin-mir-4135	C. intestinalis	2q	3205448	3205502	54	1	1	1	1	1									miRNA
cin-mir-4136	C. intestinalis	2q	2069857	2069907	50	1	1	1	1	1									miRNA
cin-mir-4137	C. intestinalis	9p	589842	589900	58	1	1	1	1	1									miRNA
cin-mir-4138	C. intestinalis	5q	1748121	1748174	53	1	1	1	1	1									miRNA
cin-mir-4139	C. intestinalis	5q	2195206	2195257	51	2	1	1	1	1									miRNA
cin-mir-4140	C. intestinalis	1p	1656348	1656400	52	1	1	1	1	1									miRNA
cin-mir-4141	C. intestinalis	6q	1187422	1187475	53	1	1	1	1	1									miRNA
cin-mir-4142	C. intestinalis	scaffold_95	353409	353486	77	53	25	1	1	1									miRNA
cin-mir-4143	C. intestinalis	scaffold_176	50251	50303	52	1	1	1	1	1									miRNA
cin-mir-4144	C. intestinalis	10p	1531589	1531663	74	8	8	1	1	1	Penelope1_CI	31	31					Penelope; Non-LTR Retrotransposon;	TE-derived
cin-mir-4145	C. intestinalis	scaffold_137	159963	160034	71	1	1	1	1	1	Penelope1_CI	0	0					Penelope; Non-LTR Retrotransposon;	TE-derived
cin-mir-4146	C. intestinalis	2q	4695598	4695656	58	3	3	1	1	1	Penelope1_CI	0	0					Penelope; Non-LTR Retrotransposon;	TE-derived
cin-mir-4147	C. intestinalis	scaffold_95	383093	383147	54	2	2	2	2	2	Penelope1_CI	0	0					Penelope; Non-LTR Retrotransposon;	TE-derived
cin-mir-4148	C. intestinalis	2q	1058794	1058847	53	1	1	1	1	1	Penelope1_CI	0	0					Penelope; Non-LTR Retrotransposon;	TE-derived
cin-mir-4149	C. intestinalis				0	9	7	1	1	1									miRNA
cin-mir-4150	C. intestinalis	2q / scaffold_934	6500763 / 175	6500845 / 257	82	2	2	2	2	2	Penelope1_CI	0	0					Penelope; Non-LTR Retrotransposon;	TE-derived
cin-mir-4151	C. intestinalis				0	26	21	5	5	5									miRNA
cin-mir-4152	C. intestinalis	scaffold_95	154090	154171	81	1	1	1	1	1	Penelope1_CI	0	0					Penelope; Non-LTR Retrotransposon;	TE-derived
cin-mir-4153	C. intestinalis	scaffold_197 / scaffold_197	55379 / 70176	55439 / 70236	60	2	1	2	1	1	Penelope1_CI	0	0					Penelope; Non-LTR Retrotransposon;	TE-derived
cin-mir-4154	C. intestinalis	14p	2319664	2319747	83	163	63	36	34	28									TE-derived
cin-mir-4155	C. intestinalis	scaffold_789	25758	25812	54	1	1	1	1	1									miRNA
cin-mir-4156	C. intestinalis	9q	2300328	2300401	73	4	4	1	1	1									miRNA
cin-mir-4157	C. intestinalis	scaffold_279	54343	54394	51	1	1	1	1	1									miRNA
cin-mir-4158	C. intestinalis	12q	435082	435203	121	2	2	2	2	2									miRNA
cin-mir-4159	C. intestinalis	3q	5077792	5077853	61	1	1	1	1	1									miRNA
cin-mir-4160	C. intestinalis	1q	291994	292037	43	17	9	16	13	9									TE-derived
cin-mir-4162	C. intestinalis				0	2	2	1	1	1									miRNA
cin-mir-4163	C. intestinalis	9p	366113	366166	53	1	1	1	1	1									miRNA
cin-mir-4164	C. intestinalis	scaffold_63	92938	92988	50	1	1	1	1	1									miRNA
cin-mir-4165	C. intestinalis	1p / 1q	1541154 / 4740167	1541206 / 4740219	52	38	26	5	5	5				Cimi1_CI	0.7680	10	10	Mariner/Tc1; DNA transposon;	TE-derived
cin-mir-4166	C. intestinalis	8q	4232350	4232426	76	2	2	1	1	1									miRNA
cin-mir-4167	C. intestinalis				0	0	0	0	1	0									miRNA
cin-mir-4168	C. intestinalis	1p	4784070	4784141	71	5	5	5	5	5									miRNA
cin-mir-4169	C. intestinalis	1q	957990	958033	43	12	9	12	9	9									TE-derived
cin-mir-4170	C. intestinalis				0	0	0	0	1	0									miRNA
cin-mir-4171	C. intestinalis	scaffold_156	134470	134513	43	1	1	1	1	1									miRNA
cin-mir-4172	C. intestinalis	scaffold_2290	1714	1766	52	11	10	4	4	4									miRNA
cin-mir-4173	C. intestinalis	9p	1992923	1992991	68	1	1	1	1	1									miRNA
cin-mir-4174	C. intestinalis	7q	5184735	5184781	46	1	1	1	1	1									miRNA
cin-mir-4175	C. intestinalis				0	0	0	0	1	0									miRNA
cin-mir-4176	C. intestinalis	4q	2967060	2967141	81	4	4	1	1	1									miRNA
cin-mir-4177	C. intestinalis	2q	5092762	5092842	80	3	2	2	1	1									miRNA
cin-mir-4178a	C. intestinalis	scaffold_67	366326	366385	59	3	2	3	2	2									miRNA
cin-mir-4178b	C. intestinalis	scaffold_67	367799	367860	61	3	2	3	2	2									miRNA
cin-mir-4179	C. intestinalis	8q	3472200	3472264	64	98	29	1	1	1				Penelope1_CI	0.8974	37	37	Penelope; Non-LTR Retrotransposon;	TE-derived
cin-mir-4180	C. intestinalis	scaffold_26	397164	397248	84	2	2	1	1	1									miRNA
cin-mir-4181	C. intestinalis	3q	3055652	3055700	48	1	1	1	1	1									miRNA
cin-mir-4182	C. intestinalis	10p	898374	898429	55	1	1	1	1	1									miRNA
cin-mir-4183	C. intestinalis	8q	1437629	1437707	78	1	1	1	1	1									miRNA
cin-mir-4184	C. intestinalis				0	1	1	0	1	0									miRNA
cin-mir-4185	C. intestinalis	9q	3199937	3200003	66	1	1	1	1	1									miRNA
cin-mir-4186	C. intestinalis	8q	4071088	4071157	69	18	10	1	1	1									miRNA
cin-mir-4187	C. intestinalis	scaffold_1825	7369	7462	93	2	2	1	1	1									miRNA
cin-mir-4188	C. intestinalis				0	0	0	0	1	0									miRNA
cin-mir-4189	C. intestinalis	8q	28178	28255	77	51	33	8	8	8				HAT5N_CI	0.8893	78	78	hAT; Nonautonomous DNA transposon;	TE
cin-mir-4190	C. intestinalis	12q	2073982	2074040	58	3	3	1	1	1				EnSpm-6N1_DR	0.8788	32	32	EnSpm; DNA transposon; non-autonmous	TE-derived
cin-mir-4191	C. intestinalis	scaffold_158	76827	76892	65	1	1	1	1	1									miRNA
cin-mir-4192	C. intestinalis	7q	5090746	5090796	50	5	3	1	1	1									miRNA
cin-mir-4193	C. intestinalis	12p	1425615	1425680	65	1	1	1	1	1									miRNA
cin-mir-4194	C. intestinalis	3p	4387310	4387360	50	7	7	4	4	4									miRNA
cin-mir-4195	C. intestinalis	13q	1466427	1466482	55	1	1	1	1	1									miRNA
cin-mir-4196	C. intestinalis	scaffold_2935	4599	4662	63	1	1	1	1	1									miRNA
cin-mir-4197	C. intestinalis	12q	2513017	2513067	50	1	1	1	1	1									miRNA
cin-mir-4198	C. intestinalis	scaffold_55	489332	489396	64	1	1	1	1	1									miRNA
cin-mir-4199	C. intestinalis	2q	1006638	1006691	53	6	5	1	1	1									miRNA
cin-mir-4200	C. intestinalis				0	4	4	0	1	0									miRNA
cin-mir-4201	C. intestinalis	13q	2276825	2276878	53	20	5	4	3	3									miRNA
cin-mir-4202	C. intestinalis				0	0	0	0	1	0									miRNA
cin-mir-4203	C. intestinalis	1q	5581142	5581203	61	21	16	1	1	1									miRNA
cin-mir-4204	C. intestinalis				0	0	0	0	1	0									miRNA
cin-mir-4205	C. intestinalis	4q	4932469	4932514	45	1	1	1	1	1									miRNA
cin-mir-4206	C. intestinalis	scaffold_543	36648	36707	59	2	2	2	2	2									miRNA
cin-mir-4207	C. intestinalis	5q	3939377	3939428	51	1	1	1	1	1									miRNA
cin-mir-4208	C. intestinalis	1q	4390830	4390899	69	66	29	10	10	8				CiL2	0.7589	46	46	CR1; Non-LTR Retrotransposon;	TE-derived
cin-mir-4209	C. intestinalis	9p	2705812	2705877	65	1	1	1	1	1									miRNA
cin-mir-4210	C. intestinalis				0	1	1	1	1	1									miRNA
cin-mir-4211	C. intestinalis	scaffold_2347	3123	3183	60	3	3	1	1	1									miRNA
cin-mir-4212	C. intestinalis	3p / 3p / 3p / scaffold_3289 / scaffold_4737 / scaffold_59 / Scaffold_722 / Scaffold_826 / scaffold_951	2990259 / 3072848 / 3086347 / 1595 / 2041 / 222532 / 33898 / 3007 / 16510	2990318 / 3072907 / 3086406 / 1654 / 2100 / 222591 / 33957 / 3066 / 16569	59	29	21	25	19	18									TE-derived
cin-mir-4213	C. intestinalis	14p / scaffold_522	1282153 / 4816	1282195 / 4858	42	2	2	2	2	2									miRNA
cin-mir-4214	C. intestinalis	scaffold_102	110502	110582	80	2	1	2	1	1									miRNA
cin-mir-4215	C. intestinalis	8q	1690856	1690905	49	1	1	1	1	1									miRNA
cin-mir-4216	C. intestinalis	2q	6528008	6528093	85	2	2	1	1	1									miRNA
cin-mir-4217	C. intestinalis	1q / scaffold_469	2475781 / 33913	2475841 / 33973	60	3	3	2	2	2									miRNA
cin-mir-4218	C. intestinalis				0	0	0	0	1	0									miRNA
cin-mir-4219	C. intestinalis	scaffold_89	504935	505008	73	1	1	1	1	1									miRNA
cin-mir-4220	C. intestinalis	Scaffold_1385 / Scaffold_2213 / scaffold_475	6649 / 3179 / 43751	6701 / 3231 / 43803	52	3	3	3	3	3									miRNA
cin-mir-672	C. intestinalis				0	0	0	0	1	0									miRNA
cin-mir-7	C. intestinalis	1p	1774516	1774593	77	1	1	1	1	1									miRNA
cin-mir-78	C. intestinalis				0	2	2	2	2	2									miRNA
cin-mir-9	C. intestinalis	5q	5965526	5965579	53	1	1	1	1	1									miRNA
cin-mir-92a	C. intestinalis	3p	1864426	1864526	100	1	1	1	1	1									miRNA
cin-mir-92b	C. intestinalis	1p	2635676	2635776	100	2	1	2	1	1									miRNA
cin-mir-92c	C. intestinalis	3p	1865219	1865319	100	1	1	1	1	1									miRNA
cin-mir-92d	C. intestinalis	3p	1864796	1864851	55	1	1	1	1	1									miRNA
cin-mir-92e	C. intestinalis	1p / 1p	2628718 / 2635396	2628769 / 2635447	61	3	2	2	1	1									miRNA
cin-mir-96	C. intestinalis	scaffold_36	550854	550906	52	1	1	1	1	1									miRNA
xtr-let-7a	Frog	scaffold_325	948723	948811	88	2	2	1	1	1									miRNA
xtr-let-7b	Frog	scaffold_18	2563148	2563229	81	2	2	1	1	1									miRNA
xtr-let-7c	Frog	scaffold_475	669407	669500	93	1	1	1	1	1									miRNA
xtr-let-7e-1	Frog	scaffold_1532	14626	14715	89	3	3	1	1	1									miRNA
xtr-let-7e-2	Frog	scaffold_908	26197	26289	92	4	4	2	2	2									miRNA
xtr-let-7f	Frog	scaffold_507	538707	538789	82	1	1	1	1	1									miRNA
xtr-let-7g	Frog	scaffold_159	329061	329144	83	2	2	1	1	1									miRNA
xtr-let-7i	Frog	scaffold_5	1497321	1497405	84	2	2	1	1	1									miRNA
xtr-mir-100	Frog	scaffold_325	946793	946868	75	2	2	1	1	1									miRNA
xtr-mir-101a-1	Frog	scaffold_86	2226909	2226999	90	3	3	1	1	1									miRNA
xtr-mir-101a-2	Frog	scaffold_4	5996067	5996149	82	2	2	1	1	1									miRNA
xtr-mir-103-1	Frog	scaffold_338	199629	199713	84	3	3	1	1	1									miRNA
xtr-mir-103-2	Frog	scaffold_205	1688027	1688109	82	3	3	1	1	1									miRNA
xtr-mir-106	Frog	scaffold_31	1059272	1059334	62	2	2	1	1	1									miRNA
xtr-mir-107	Frog	scaffold_271	146496	146568	72	3	3	2	2	2									miRNA
xtr-mir-10a	Frog	scaffold_334	535111	535210	99	1	1	1	1	1									miRNA
xtr-mir-10b	Frog	scaffold_163	584590	584677	87	2	2	1	1	1									miRNA
xtr-mir-10c	Frog	scaffold_226	460977	461047	70	1	1	1	1	1									miRNA
xtr-mir-122	Frog	scaffold_228	287748	287816	68	1	1	1	1	1									miRNA
xtr-mir-124	Frog	scaffold_189	1874513	1874600	87	2	2	1	1	1									miRNA
xtr-mir-125a	Frog	scaffold_325	961677	961738	61	1	1	1	1	1									miRNA
xtr-mir-125b-1	Frog	scaffold_124	2528952	2529039	87	3	3	1	1	1									miRNA
xtr-mir-125b-2	Frog	scaffold_475	749841	749925	84	2	2	1	1	1									miRNA
xtr-mir-126	Frog	scaffold_137	1684934	1685002	68	1	1	1	1	1									miRNA
xtr-mir-128-1	Frog	scaffold_77	3010851	3010933	82	2	2	1	1	1				LINE1-18_SBi	0.7460	63	63	L1; Non-LTR Retrotransposon;	TE
xtr-mir-128-2	Frog	scaffold_765	415153	415232	79	2	2	1	1	1									miRNA
xtr-mir-129-1	Frog	scaffold_281	107623	107712	89	2	2	2	2	2									miRNA
xtr-mir-129-2	Frog	scaffold_11	151236	151317	81	4	4	2	2	2									miRNA
xtr-mir-130a	Frog	scaffold_92	2370211	2370293	82	3	3	1	1	1									miRNA
xtr-mir-130b	Frog	scaffold_12	3575983	3576058	75	2	2	1	1	1									miRNA
xtr-mir-130c	Frog	scaffold_12	3568249	3568319	70	1	1	1	1	1									miRNA
xtr-mir-132	Frog	scaffold_267	945048	945134	86	1	1	1	1	1									miRNA
xtr-mir-133a	Frog	scaffold_84	2259159	2259244	85	5	5	2	2	2									miRNA
xtr-mir-133b	Frog	scaffold_63	2282037	2282111	74	4	4	1	1	1									miRNA
xtr-mir-133c	Frog	scaffold_1016	78858	78943	85	4	4	2	2	2									miRNA
xtr-mir-133d	Frog	scaffold_411	700650	700725	75	7	7	1	1	1									miRNA
xtr-mir-135-1	Frog	scaffold_5	468532	468631	99	4	4	1	1	1									miRNA
xtr-mir-135-2	Frog	scaffold_41	3524143	3524230	87	3	3	1	1	1									miRNA
xtr-mir-137-1	Frog	scaffold_1960	392	492	100	3	2	3	2	2									miRNA
xtr-mir-137-2	Frog	scaffold_70	1251043	1251143	100	3	2	3	2	2									miRNA
xtr-mir-137-3	Frog	scaffold_70	1267002	1267102	100	3	2	3	2	2									miRNA
xtr-mir-138	Frog	scaffold_320	485840	485924	84	1	1	1	1	1									miRNA
xtr-mir-139	Frog	scaffold_995	133967	134033	66	1	1	1	1	1									miRNA
xtr-mir-140	Frog	scaffold_303	222731	222824	93	1	1	1	1	1									miRNA
xtr-mir-142-1	Frog	scaffold_135	980086	980171	85	3	2	2	1	1									miRNA
xtr-mir-142-2	Frog	scaffold_135	981268	981353	85	3	2	2	1	1									miRNA
xtr-mir-143	Frog	scaffold_447	665585	665667	82	1	1	1	1	1									miRNA
xtr-mir-144	Frog	scaffold_305	955120	955181	61	1	1	1	1	1									miRNA
xtr-mir-145	Frog	scaffold_447	666546	666631	85	1	1	1	1	1									miRNA
xtr-mir-146	Frog	scaffold_3978	4737	4826	89	1	1	1	1	1									miRNA
xtr-mir-146b	Frog	scaffold_368	119888	119987	99	1	1	1	1	1									miRNA
xtr-mir-148a	Frog	scaffold_56	2016829	2016914	85	3	3	1	1	1									miRNA
xtr-mir-148b	Frog	scaffold_161	1950088	1950184	96	2	2	1	1	1									miRNA
xtr-mir-150	Frog	scaffold_382	958342	958405	63	2	2	1	1	1									miRNA
xtr-mir-153-1	Frog	scaffold_77	2808049	2808135	86	2	2	1	1	1									miRNA
xtr-mir-153-2	Frog	scaffold_134	1948787	1948872	85	2	2	1	1	1									miRNA
xtr-mir-155	Frog	scaffold_164	663493	663561	68	1	1	1	1	1									miRNA
xtr-mir-15a	Frog	scaffold_167	1671418	1671500	82	1	1	1	1	1									miRNA
xtr-mir-15b	Frog	scaffold_50	1231228	1231315	87	1	1	1	1	1									miRNA
xtr-mir-15c	Frog	scaffold_31	1166902	1166975	73	1	1	1	1	1									miRNA
xtr-mir-16a	Frog	scaffold_167	1671283	1671364	81	2	2	1	1	1									miRNA
xtr-mir-16b	Frog	scaffold_50	1231071	1231154	83	2	2	1	1	1									miRNA
xtr-mir-16c	Frog	scaffold_31	1164907	1164976	69	1	1	1	1	1									miRNA
xtr-mir-17	Frog	scaffold_740	85797	85883	86	3	3	1	1	1									miRNA
xtr-mir-181a-1	Frog	scaffold_19	4185417	4185506	89	3	3	1	1	1									miRNA
xtr-mir-181a-2	Frog	scaffold_933	125246	125340	94	2	2	1	1	1									miRNA
xtr-mir-181b-1	Frog	scaffold_19	4185876	4185958	82	2	2	1	1	1									miRNA
xtr-mir-181b-2	Frog	scaffold_933	129413	129495	82	3	3	2	2	2									miRNA
xtr-mir-182	Frog	scaffold_11	1012293	1012397	104	1	1	1	1	1									miRNA
xtr-mir-183	Frog	scaffold_11	1016139	1016235	96	4	4	1	1	1									miRNA
xtr-mir-184	Frog	scaffold_40	1017907	1017989	82	2	2	1	1	1									miRNA
xtr-mir-187	Frog	scaffold_756	303898	303979	81	1	1	1	1	1									miRNA
xtr-mir-18a	Frog	scaffold_740	85669	85755	86	2	2	1	1	1									miRNA
xtr-mir-18b	Frog	scaffold_31	1059145	1059222	77	2	2	2	2	2									miRNA
xtr-mir-191	Frog	scaffold_44	1417075	1417160	85	2	2	1	1	1									miRNA
xtr-mir-192	Frog	scaffold_296	1453300	1453386	86	1	1	1	1	1									miRNA
xtr-mir-193	Frog	scaffold_152	275891	275973	82	1	1	1	1	1									miRNA
xtr-mir-194-1	Frog	scaffold_182	575333	575412	79	2	2	1	1	1									miRNA
xtr-mir-194-2	Frog	scaffold_296	1451723	1451808	85	2	2	1	1	1									miRNA
xtr-mir-196a	Frog	scaffold_226	380414	380519	105	3	3	1	1	1									miRNA
xtr-mir-196b	Frog	scaffold_56	1411039	1411125	86	2	2	2	2	2									miRNA
xtr-mir-199a	Frog	scaffold_85	1809312	1809407	95	3	3	1	1	1									miRNA
xtr-mir-199b	Frog	scaffold_845	277616	277725	109	1	1	1	1	1									miRNA
xtr-mir-19a	Frog	scaffold_740	85527	85607	80	1	1	1	1	1									miRNA
xtr-mir-19b-1	Frog	scaffold_31	1058874	1058946	72	2	2	1	1	1									miRNA
xtr-mir-19b-2	Frog	scaffold_740	85274	85352	78	5	4	1	1	1									miRNA
xtr-mir-1a-1	Frog	scaffold_84	2261582	2261665	83	4	4	1	1	1									miRNA
xtr-mir-1a-2	Frog	scaffold_1016	56426	56496	70	3	3	3	3	3									miRNA
xtr-mir-1b	Frog	scaffold_411	700225	700286	61	2	2	1	1	1									miRNA
xtr-mir-200a	Frog	scaffold_985	54405	54493	88	3	3	1	1	1									miRNA
xtr-mir-200b	Frog	scaffold_985	52729	52817	88	2	2	1	1	1									miRNA
xtr-mir-202-1	Frog	scaffold_266	963484	963570	86	3	2	2	1	1									miRNA
xtr-mir-202-2	Frog	scaffold_266	971211	971297	86	2	1	2	1	1									miRNA
xtr-mir-203	Frog	scaffold_525	569287	569360	73	1	1	1	1	1									miRNA
xtr-mir-204-1	Frog	scaffold_118	1445780	1445884	104	2	2	1	1	1									miRNA
xtr-mir-204-2	Frog	scaffold_158	944393	944480	87	2	2	1	1	1									miRNA
xtr-mir-205a	Frog	scaffold_61	840372	840457	85	3	3	1	1	1									miRNA
xtr-mir-205b	Frog	scaffold_44	2303110	2303181	71	2	2	1	1	1									miRNA
xtr-mir-206	Frog	scaffold_63	2280854	2280923	69	1	1	1	1	1									miRNA
xtr-mir-208	Frog	scaffold_439	98648	98728	80	2	2	1	1	1									miRNA
xtr-mir-20a	Frog	scaffold_740	85399	85482	83	2	2	1	1	1									miRNA
xtr-mir-20b	Frog	scaffold_31	1058987	1059060	73	1	1	1	1	1									miRNA
xtr-mir-210	Frog	scaffold_398	268957	269047	90	1	1	1	1	1									miRNA
xtr-mir-212	Frog	scaffold_267	950770	950865	95	2	2	1	1	1									miRNA
xtr-mir-214	Frog	scaffold_85	1804189	1804295	106	3	3	1	1	1									miRNA
xtr-mir-215	Frog	scaffold_182	576168	576264	96	1	1	1	1	1									miRNA
xtr-mir-216	Frog	scaffold_242	1208446	1208536	90	3	3	1	1	1									miRNA
xtr-mir-217	Frog	scaffold_242	1208817	1208899	82	2	2	1	1	1									miRNA
xtr-mir-218-1	Frog	scaffold_231	380388	380496	108	2	2	1	1	1									miRNA
xtr-mir-218-2	Frog	scaffold_338	287357	287440	83	2	2	2	2	2									miRNA
xtr-mir-2184	Frog	scaffold_267	923570	923651	81	1	1	1	1	1									miRNA
xtr-mir-2188	Frog	scaffold_34	1746728	1746809	81	1	1	1	1	1									miRNA
xtr-mir-219	Frog	scaffold_1845	25832	25926	94	1	1	1	1	1									miRNA
xtr-mir-22	Frog	scaffold_184	1524287	1524378	91	4	3	1	1	1									miRNA
xtr-mir-221	Frog	scaffold_169	2026912	2027004	92	3	3	1	1	1									miRNA
xtr-mir-222	Frog	scaffold_169	2026404	2026467	63	2	2	1	1	1									miRNA
xtr-mir-223	Frog	scaffold_239	973555	973640	85	1	1	1	1	1									miRNA
xtr-mir-23a-1	Frog	scaffold_697	484179	484256	77	4	4	2	2	2									miRNA
xtr-mir-23a-2	Frog	scaffold_4	579916	579998	82	4	3	1	1	1									miRNA
xtr-mir-23b	Frog	scaffold_122	2024250	2024337	87	3	3	1	1	1									miRNA
xtr-mir-24a	Frog	scaffold_122	2025091	2025157	66	6	5	1	1	1									miRNA
xtr-mir-24b	Frog	scaffold_697	483445	483512	67	1	1	1	1	1									miRNA
xtr-mir-25-1	Frog	scaffold_5274	6924	7005	81	2	2	2	2	2									miRNA
xtr-mir-25-2	Frog	scaffold_925	279004	279085	81	2	2	2	2	2									miRNA
xtr-mir-26-1	Frog	scaffold_67	1413593	1413677	84	2	2	1	1	1									miRNA
xtr-mir-26-2	Frog	scaffold_77	1431555	1431634	79	2	2	1	1	1									miRNA
xtr-mir-27a	Frog	scaffold_697	483573	483648	75	5	4	1	1	1									miRNA
xtr-mir-27b	Frog	scaffold_122	2024474	2024569	95	4	3	1	1	1									miRNA
xtr-mir-27c-1	Frog	scaffold_4	580205	580286	81	4	3	2	1	1									miRNA
xtr-mir-27c-2	Frog	scaffold_4	587849	587930	81	4	3	2	1	1									miRNA
xtr-mir-29a	Frog	scaffold_11	3189302	3189388	86	4	4	2	2	2									miRNA
xtr-mir-29b	Frog	scaffold_373	249795	249874	79	2	1	1	1	1									miRNA
xtr-mir-29c	Frog	scaffold_373	252928	253017	89	3	2	1	1	1									miRNA
xtr-mir-29d	Frog	scaffold_11	3186647	3186721	74	1	1	1	1	1									miRNA
xtr-mir-301-1	Frog	scaffold_92	2370001	2370084	83	2	2	1	1	1									miRNA
xtr-mir-301-2	Frog	scaffold_12	3569092	3569164	72	2	2	2	2	2									miRNA
xtr-mir-302	Frog	scaffold_89	1068787	1068855	68	3	3	1	1	1									miRNA
xtr-mir-30a	Frog	scaffold_268	1391566	1391636	70	2	2	2	2	2									miRNA
xtr-mir-30b	Frog	scaffold_21	3195539	3195618	79	1	1	1	1	1									miRNA
xtr-mir-30c-1	Frog	scaffold_377	513152	513240	88	2	2	1	1	1									miRNA
xtr-mir-30c-2	Frog	scaffold_268	1398963	1399040	77	3	3	1	1	1									miRNA
xtr-mir-30d	Frog	scaffold_21	3199783	3199863	80	2	2	1	1	1									miRNA
xtr-mir-30e	Frog	scaffold_377	514155	514244	89	2	2	1	1	1									miRNA
xtr-mir-31	Frog	scaffold_78	1969458	1969545	87	2	2	1	1	1									miRNA
xtr-mir-31b	Frog	scaffold_435	44998	45073	75	11	10	3	3	2									miRNA
xtr-mir-320	Frog	scaffold_207	651337	651456	119	1	1	1	1	1									miRNA
xtr-mir-338-1	Frog	scaffold_282	153858	153935	77	2	2	2	2	2									miRNA
xtr-mir-338-2	Frog	scaffold_14	2104713	2104772	59	2	2	1	1	1									miRNA
xtr-mir-33a	Frog	scaffold_174	529087	529154	67	1	1	1	1	1									miRNA
xtr-mir-33b	Frog	scaffold_69	1446949	1447017	68	1	1	1	1	1									miRNA
xtr-mir-34a	Frog	scaffold_207	56384	56479	95	1	1	1	1	1									miRNA
xtr-mir-34b-1	Frog	scaffold_1127	6029	6113	84	4	2	4	2	2									miRNA
xtr-mir-34b-2	Frog	scaffold_1127	13645	13711	66	4	2	4	2	2									miRNA
xtr-mir-34b-3	Frog	scaffold_39	3202240	3202324	84	4	2	4	2	2									miRNA
xtr-mir-34b-4	Frog	scaffold_39	3208149	3208215	66	4	2	4	2	2									miRNA
xtr-mir-363	Frog	scaffold_31	1058610	1058696	86	1	1	1	1	1									miRNA
xtr-mir-365-1	Frog	scaffold_152	322881	322966	85	4	4	1	1	1									miRNA
xtr-mir-367	Frog	scaffold_89	1068488	1068550	62	2	2	1	1	1									miRNA
xtr-mir-375	Frog	scaffold_77	1902363	1902432	69	1	1	1	1	1									miRNA
xtr-mir-383	Frog	scaffold_107	2301657	2301729	72	1	1	1	1	1									miRNA
xtr-mir-425	Frog	scaffold_44	1420290	1420366	76	1	1	1	1	1									miRNA
xtr-mir-427-1	Frog	scaffold_12328	4055	4124	69	58	8	54	7	7									TE-derived
xtr-mir-427-2	Frog	scaffold_14514	564	633	69	58	8	54	7	7									TE-derived
xtr-mir-427-3	Frog	scaffold_12328 / scaffold_14514 / scaffold_14514 / scaffold_675 / scaffold_675 / scaffold_675 / scaffold_675 / scaffold_680 / scaffold_680 / scaffold_680 / scaffold_7891 / scaffold_7891 / scaffold_7891 / scaffold_7891 / scaffold_7891 / scaffold_7891 / scaffold_7891 / scaffold_7891 / scaffold_7891 / scaffold_8346 / scaffold_8346 / scaffold_8346 / scaffold_8346	644 / 987 / 6471 / 6195 / 7615 / 9230 / 37363 / 537160 / 548279 / 558420 / 34068 / 35675 / 36999 / 38061 / 72144 / 107844 / 109417 / 110704 / 116172 / 397 / 33274 / 33697 / 35731	713 / 1056 / 6540 / 6264 / 7684 / 9299 / 37432 / 537229 / 548348 / 558489 / 34137 / 35744 / 37068 / 38130 / 72213 / 107913 / 109486 / 110773 / 116241 / 466 / 33343 / 33766 / 35800	69	58	9	53	7	7									TE-derived
xtr-mir-428	Frog	scaffold_1310	81115	81185	70	1	1	1	1	1									miRNA
xtr-mir-429	Frog	scaffold_985	57232	57318	86	1	1	1	1	1									miRNA
xtr-mir-449	Frog	scaffold_715	164904	164990	86	1	1	1	1	1									miRNA
xtr-mir-451	Frog	scaffold_305	955828	955889	61	1	1	1	1	1									miRNA
xtr-mir-455	Frog	scaffold_154	1789046	1789132	86	1	1	1	1	1									miRNA
xtr-mir-489	Frog	scaffold_104	2377569	2377652	83	1	1	1	1	1									miRNA
xtr-mir-499	Frog	scaffold_38	3859186	3859272	86	1	1	1	1	1									miRNA
xtr-mir-7-1	Frog	scaffold_122	642897	643004	107	4	4	1	1	1									miRNA
xtr-mir-7-2	Frog	scaffold_22	1242937	1243039	102	4	4	1	1	1									miRNA
xtr-mir-7-3	Frog	scaffold_427	453167	453254	87	3	3	1	1	1									miRNA
xtr-mir-9-3	Frog	scaffold_22	2029497	2029572	75	4	4	3	3	3									miRNA
xtr-mir-92a-1	Frog	scaffold_740	85155	85232	77	2	2	1	1	1									miRNA
xtr-mir-92a-2	Frog	scaffold_31	1058744	1058816	72	4	4	1	1	1									miRNA
xtr-mir-92b	Frog	scaffold_1384	6348	6420	72	1	1	1	1	1									miRNA
xtr-mir-93a	Frog	scaffold_5274	6800	6872	72	2	2	2	2	2									miRNA
xtr-mir-93b	Frog	scaffold_925	279140	279203	63	2	2	2	2	2									miRNA
xtr-mir-96	Frog	scaffold_11	1014994	1015068	74	2	2	1	1	1									miRNA
xtr-mir-98	Frog	scaffold_507	538440	538547	107	2	2	1	1	1									miRNA
xtr-mir-99	Frog	scaffold_475	668721	668791	70	2	2	1	1	1									miRNA
xtr-mir-9a-1	Frog	scaffold_427	12032	12119	87	3	3	2	2	2									miRNA
xtr-mir-9a-2	Frog	scaffold_76	2624673	2624757	84	5	5	2	2	2									miRNA
xtr-mir-9b	Frog	scaffold_202	815867	815940	73	3	3	2	2	2									miRNA
hsa-let-7a-1	Human	9	96938239	96938318	79	6	4	4	3	3									miRNA
hsa-let-7a-2	Human	11	122017230	122017301	71	3	3	1	1	1									miRNA
hsa-let-7a-3	Human	22	46508629	46508702	73	4	3	3	2	2									miRNA
hsa-let-7b	Human	22	46509566	46509648	82	4	3	3	2	2									miRNA
hsa-let-7c	Human	21	17912148	17912231	83	4	4	2	2	2									miRNA
hsa-let-7d	Human	9	96941116	96941202	86	3	2	2	2	2									miRNA
hsa-let-7e	Human	19	52196039	52196117	78	1	1	1	1	1									miRNA
hsa-let-7f-1	Human	9	96938629	96938715	86	4	3	1	1	1									miRNA
hsa-let-7f-2	Human	X	53584153	53584235	82	5	4	3	3	3									miRNA
hsa-let-7g	Human	3	52302294	52302377	83	1	1	1	1	1									miRNA
hsa-let-7i	Human	12	62997466	62997549	83	1	1	1	1	1									miRNA
hsa-mir-1-1	Human	20	61151513	61151583	70	4	4	2	2	2									miRNA
hsa-mir-1-2	Human	18	19408965	19409049	84	3	3	1	1	1									miRNA
hsa-mir-100	Human	11	122022937	122023016	79	1	1	1	2	1									miRNA
hsa-mir-101-1	Human	1	65524117	65524191	74	3	2	2	2	2									miRNA
hsa-mir-101-2	Human	9	4850297	4850375	78	2	2	1	1	1									miRNA
hsa-mir-103a-1	Human	5	167987901	167987978	77	3	3	1	2	1									miRNA
hsa-mir-103a-2	Human	20	3898141	3898218	77	3	3	2	2	2									miRNA
hsa-mir-103b-1	Human	5	167987909	167987970	61	3	3	3	3	3									miRNA
hsa-mir-103b-2	Human	20	3898149	3898210	61	3	3	3	3	3									miRNA
hsa-mir-105-1	Human	X	151560691	151560771	80	2	1	2	2	1									miRNA
hsa-mir-105-2	Human	X	151562884	151562964	80	2	1	2	3	1									miRNA
hsa-mir-106a	Human	X	133304228	133304308	80	4	3	1	1	1									miRNA
hsa-mir-106b	Human	7	99691616	99691697	81	1	1	1	1	1									miRNA
hsa-mir-107	Human	10	91352504	91352584	80	5	5	2	2	2									miRNA
hsa-mir-10a	Human	17	46657200	46657309	109	2	2	1	1	1									miRNA
hsa-mir-10b	Human	2	177015031	177015140	109	2	2	1	2	1									miRNA
hsa-mir-1178	Human	12	120151439	120151529	90	4	4	1	1	1									miRNA
hsa-mir-1179	Human	15	89151338	89151428	90	4	4	1	1	1									miRNA
hsa-mir-1180	Human	17	19247819	19247887	68	1	1	1	1	1									miRNA
hsa-mir-1181	Human	19	10514134	10514214	80	3	3	2	2	2									miRNA
hsa-mir-1182	Human	1	231155574	231155670	96	7	7	1	2	1									miRNA
hsa-mir-1183	Human	7	21510676	21510764	88	3	3	1	1	1	L2c	87	87					CR1; Non-LTR Retrotransposon;	TE
hsa-mir-1184-1	Human	X	154115635	154115733	98	3	1	3	1	1									miRNA
hsa-mir-1184-2	Human	X	154612749	154612847	98	3	1	3	2	1									miRNA
hsa-mir-1184-3	Human	X	154687178	154687276	98	3	1	3	2	1									miRNA
hsa-mir-1185-1	Human	14	101509314	101509399	85	3	2	2	2	1									miRNA
hsa-mir-1185-2	Human	14	101510535	101510620	85	3	2	2	1	1									miRNA
hsa-mir-1193	Human	14	101496389	101496466	77	1	1	1	1	1									miRNA
hsa-mir-1197	Human	14	101491901	101491988	87	2	2	1	1	1									miRNA
hsa-mir-1200	Human	7	36958962	36959037	75	2	2	1	1	1	MIRb	11	11					SINE2/tRNA; SINE; Non-LTR Retrotransposon;	TE-derived
hsa-mir-1202	Human	6	156267931	156268013	82	42	20	2	2	2	MER52A	82	82	MER52A	0.7439	81	81	ERV1; Endogenous Retrovirus;	TE
hsa-mir-1203	Human	17	46233789	46233873	84	2	2	1	1	1									miRNA
hsa-mir-1204	Human	8	128808208	128808274	66	3	3	1	1	1									miRNA
hsa-mir-1205	Human	8	128972879	128972941	62	1	1	1	1	1	MIR	3	3					SINE; Non-LTR Retrotransposon;	TE-derived
hsa-mir-1206	Human	8	129021144	129021202	58	1	1	1	1	1									miRNA
hsa-mir-1207	Human	8	129061398	129061484	86	19	12	1	1	1									miRNA
hsa-mir-1208	Human	8	129162362	129162434	72	2	2	1	1	1									miRNA
hsa-mir-122	Human	18	56118306	56118390	84	2	2	1	1	1									miRNA
hsa-mir-1224	Human	3	183959193	183959277	84	6	6	1	1	1									miRNA
hsa-mir-1225	Human	16	2140196	2140285	89	1	1	1	1	1									miRNA
hsa-mir-1226	Human	3	47891045	47891119	74	3	3	1	1	1									miRNA
hsa-mir-1227	Human	19	2234061	2234148	87	4	4	1	1	1									miRNA
hsa-mir-1228	Human	12	57588287	57588359	72	1	1	1	1	1									miRNA
hsa-mir-1229	Human	5	179225278	179225346	68	8	8	1	1	1									miRNA
hsa-mir-1231	Human	1	201777739	201777830	91	3	3	1	1	1									miRNA
hsa-mir-1233-1	Human	15	34674270	34674351	81	34	10	27	24	6									TE-derived
hsa-mir-1233-2	Human	15	34820491	34820572	81	34	10	27	24	6									TE-derived
hsa-mir-1234	Human	8	145625476	145625559	83	15	12	1	1	1	GC_rich	24	24						miRNA
hsa-mir-1236	Human	6	31924616	31924717	101	7	6	6	6	6									TE-derived
hsa-mir-1237	Human	11	64136074	64136175	101	11	8	1	1	1									miRNA
hsa-mir-1238	Human	19	10662798	10662880	82	3	3	2	2	2									miRNA
hsa-mir-124-1	Human	8	9760898	9760982	84	3	2	2	2	1									miRNA
hsa-mir-124-2	Human	8	65291706	65291814	108	3	2	1	1	1									miRNA
hsa-mir-124-3	Human	20	61809852	61809938	86	4	3	1	1	1									miRNA
hsa-mir-1243	Human	4	114028019	114028111	92	4	3	1	1	1									miRNA
hsa-mir-1244-1	Human	2	232578024	232578108	84	29	21	22	22	20									TE-derived
hsa-mir-1244-2	Human	5	118310281	118310365	84	29	21	22	22	20									TE-derived
hsa-mir-1244-3	Human	12	9392063	9392147	84	29	21	22	22	20									TE-derived
hsa-mir-1245	Human	2	189842818	189842887	69	4	3	1	1	1									miRNA
hsa-mir-1245b	Human	2	189842819	189842887	68	4	3	1	2	1									miRNA
hsa-mir-1246	Human	2	177465708	177465780	72	4	4	1	1	1	MLT1M	53	53	MLT1M	0.8431	50	50	ERV3; Endogenous Retrovirus;	TE
hsa-mir-1247	Human	14	102026624	102026759	135	1	1	1	1	1									miRNA
hsa-mir-1248	Human	3	186504461	186504566	105	5	4	3	3	3									miRNA
hsa-mir-1249	Human	22	45596835	45596900	65	1	1	1	1	1	L2c	41	41					CR1; Non-LTR Retrotransposon;	TE-derived
hsa-mir-1250	Human	17	79106996	79107108	112	6	4	1	1	1									miRNA
hsa-mir-1251	Human	12	97885687	97885756	69	3	3	1	1	1									miRNA
hsa-mir-1252	Human	12	79813037	79813101	64	3	3	1	1	1									miRNA
hsa-mir-1253	Human	17	2651372	2651476	104	3	2	1	1	1									miRNA
hsa-mir-1254	Human	10	70519075	70519171	96	176	18	32	32	12	AluJr	96	96	AluJr	0.8711	86	86	SINE1/7SL; SINE; Non-LTR Retrotransposon;	TE
hsa-mir-1254-2	Human	10	23682334	23682396	62	127	23	17	17	9	AluJo	62	62	AluJr	0.8729	63	63	SINE1/7SL; SINE; Non-LTR Retrotransposon;	TE
hsa-mir-1255a	Human	4	102251459	102251571	112	156	22	1	1	1	Tigger1	112	112	TIGGER1	0.8475	57	57	Mariner/Tc1; DNA transposon;	TE
hsa-mir-1255b-1	Human	4	36427988	36428050	62	171	23	160	160	23	Tigger1	62	62	TIGGER1	0.9924	63	63	Mariner/Tc1; DNA transposon;	TE
hsa-mir-1255b-2	Human	1	167967898	167967964	66	200	23	2	1	1	Tigger1	66	66	TIGGER1	0.8723	46	46	Mariner/Tc1; DNA transposon;	TE
hsa-mir-1256	Human	1	21314807	21314925	118	176	27	3	3	3	Tigger1	118	118	TIGGER1	0.8648	119	119	Mariner/Tc1; DNA transposon;	TE
hsa-mir-1257	Human	20	60528602	60528718	116	4	4	1	1	1	MLT1H	43	43					ERV3; Endogenous Retrovirus;	TE-derived
hsa-mir-1258	Human	2	180725563	180725635	72	2	1	2	1	1									miRNA
hsa-mir-125a	Human	19	52196507	52196592	85	2	1	1	1	1									miRNA
hsa-mir-125b-1	Human	11	121970465	121970552	87	2	2	1	1	1									miRNA
hsa-mir-125b-2	Human	21	17962557	17962645	88	2	2	1	1	1									miRNA
hsa-mir-126	Human	9	139565054	139565138	84	1	1	1	1	1									miRNA
hsa-mir-1260	Human	14	77732561	77732633	72	4	4	1	1	1									miRNA
hsa-mir-1260b	Human	11	96074602	96074690	88	19	8	1	1	1	TGG	43	43					Mariner/Tc1; DNA transposon;	TE-derived
hsa-mir-1261	Human	11	90602289	90602370	81	50	20	19	19	14	Tigger1	81	81	TIGGER1	0.9823	82	82	Mariner/Tc1; DNA transposon;	TE
hsa-mir-1262	Human	1	68649201	68649293	92	3	2	1	1	1									miRNA
hsa-mir-1263	Human	3	163889259	163889344	85	70	16	2	1	1	MER39 / MER39	36 / 45	81	MER34C_EC	0.8684	37	37	ERV1; Endogenous Retrovirus;	TE
hsa-mir-1264	Human	X	113887130	113887198	68	46	11	2	2	2	L2a	33	33					CR1; Non-LTR Retrotransposon;	TE-derived
hsa-mir-1265	Human	10	14478575	14478660	85	2	2	1	1	1									miRNA
hsa-mir-1266	Human	15	52569314	52569397	83	3	3	1	1	1	MIR3	66	66					SINE; Non-LTR Retrotransposon;	TE
hsa-mir-1267	Human	13	108183519	108183596	77	186	23	1	1	1	MSTB	77	77	MSTA	0.9020	50	50	ERV3; Endogenous Retrovirus;	TE
hsa-mir-1268	Human	15	22513229	22513280	51	186	13	87	83	11	AluJo	51	51	AluSz	0.9520	52	52	SINE1/7SL; SINE; Non-LTR Retrotransposon;	TE
hsa-mir-1268b	Human	17	78072627	78072676	49	173	25	6	6	5	AluSx1	49	49	AluSz6	0.8848	50	50	SINE1/7SL; SINE; Non-LTR Retrotransposon;	TE
hsa-mir-1269	Human	4	67142542	67142646	104	69	20	2	1	1	MLT2B3	104	104	MLT2B3	0.8000	49	49	ERV3; Endogenous Retrovirus;	TE
hsa-mir-1269b	Human	17	12820585	12820659	74	120	25	15	15	12	MLT2B3	74	74	MLT2B3	0.8083	75	75	ERV3; Endogenous Retrovirus;	TE
hsa-mir-127	Human	14	101349316	101349412	96	2	2	1	1	1									miRNA
hsa-mir-1270-1	Human	19	20510081	20510163	82	20	3	9	5	1				AluJ_Mim	0.8158	0	0		miRNA
hsa-mir-1270-2	Human	19	20579240	20579322	82	20	3	9	5	1				AluJ_Mim	0.8158	0	0		miRNA
hsa-mir-1271	Human	5	175794949	175795034	85	139	23	3	3	3	L2b / L2a	53 / 56	109	L2B	0.7500	51	51	CR1; Non-LTR Retrotransposon;	TE
hsa-mir-1272	Human	15	65054586	65054714	128	2	2	1	1	1									miRNA
hsa-mir-1273	Human	8	101036210	101036312	102	205	24	148	147	23	AluSg	102	102	AluS	0.9602	98	98	SINE1/7SL; SINE; Non-LTR Retrotransposon;	TE
hsa-mir-1273c	Human	6	155174494	155174570	76	142	22	2	2	1	AluJo / AluSx1	31 / 45	76	ALU	0.8750	47	47	SINE1/7SL; SINE; Non-LTR Retrotransposon;	TE
hsa-mir-1273d	Human	1	10287776	10287861	85	200	21	84	82	20	AluSq2	85	85	AluSq	0.9474	86	86	SINE1/7SL; SINE; Non-LTR Retrotransposon;	TE
hsa-mir-1273e	Human				0	193	24	108	106	23				AluS	0.9406	99	99		TE
hsa-mir-1273f	Human	1	53394346	53394444	98	197	22	19	19	10	AluSx	98	98	AluS	0.9000	95	95	SINE1/7SL; SINE; Non-LTR Retrotransposon;	TE
hsa-mir-1273g	Human	1	53405986	53406085	99	195	26	51	50	18	AluJb	99	99	AluJr	0.8750	66	66	SINE1/7SL; SINE; Non-LTR Retrotransposon;	TE
hsa-mir-1275	Human	6	33967749	33967828	79	4	2	1	1	1									miRNA
hsa-mir-1276	Human	15	86313727	86313809	82	1	1	1	1	1									miRNA
hsa-mir-1277	Human	X	117520357	117520434	77	37	16	3	3	3	TA	56	56						miRNA
hsa-mir-1278	Human	1	193105633	193105713	80	3	2	2	1	1									miRNA
hsa-mir-1279	Human	12	69666937	69666998	61	4	3	1	1	1									miRNA
hsa-mir-128-1	Human	2	136422967	136423048	81	2	2	1	1	1									miRNA
hsa-mir-128-2	Human	3	35785968	35786051	83	2	2	1	2	1									miRNA
hsa-mir-1280	Human	3	128081008	128081101	93	9	6	1	1	1									miRNA
hsa-mir-1281	Human	22	41488517	41488570	53	3	3	1	1	1	G_rich	6	6						miRNA
hsa-mir-1282	Human	15	44085857	44085957	100	6	5	2	2	2									miRNA
hsa-mir-1283-1	Human	19	54191735	54191821	86	15	3	6	1	1									miRNA
hsa-mir-1283-2	Human	19	54261486	54261572	86	17	2	5	1	1									miRNA
hsa-mir-1284	Human	3	71591121	71591240	119	8	7	1	1	1									miRNA
hsa-mir-1285-1	Human	7	91833329	91833412	83	170	25	2	1	1	AluJo	83	83	AluJ	0.8679	0	0	SINE1/7SL; SINE; Non-LTR Retrotransposon;	TE
hsa-mir-1285-2	Human	2	70480050	70480137	87	127	23	36	36	14	AluJb	87	87	Alu2_TS	0.9005	88	88	SINE1/7SL; SINE; Non-LTR Retrotransposon;	TE
hsa-mir-1286	Human	22	20236657	20236734	77	3	3	1	1	1									miRNA
hsa-mir-1287	Human	10	100154975	100155064	89	2	2	1	1	1									miRNA
hsa-mir-1288	Human	17	16185328	16185402	74	1	1	1	1	1									miRNA
hsa-mir-1289-1	Human	20	34041776	34041919	143	33	13	1	1	1	MER5A	143	143	MER5A	0.7449	95	95	hAT; DNA transposon ; non-autonomous	TE
hsa-mir-1289-2	Human	5	132763288	132763398	110	23	13	1	1	1	MER5A	87	87	MER5A	0.7386	86	86	hAT; DNA transposon ; non-autonomous	TE-derived
hsa-mir-129-1	Human	7	127847925	127847996	71	3	3	2	59	2									TE-derived
hsa-mir-129-2	Human	11	43602944	43603033	89	2	2	1	1	1									miRNA
hsa-mir-1290	Human	1	19223565	19223642	77	157	28	61	2	24	Tigger4a	77	77	Tigger4a	0.8527	74	74	Mariner/Tc1; DNA transposon;	TE
hsa-mir-1291	Human	12	49048227	49048313	86	3	3	1	1	1									miRNA
hsa-mir-1292	Human	20	2633423	2633488	65	1	1	1	1	1									miRNA
hsa-mir-1293	Human	12	50627925	50627995	70	2	2	1	1	1	AluSz6	1	1					SINE1/7SL; SINE; Non-LTR Retrotransposon;	TE-derived
hsa-mir-1294	Human	5	153726666	153726807	141	6	4	1	1	1	MIRb	141	141					SINE2/tRNA; SINE; Non-LTR Retrotransposon;	TE
hsa-mir-1295	Human	1	171070869	171070947	78	2	2	1	1	1									miRNA
hsa-mir-1296	Human	10	65132717	65132808	91	1	1	1	1	1									miRNA
hsa-mir-1297	Human	13	54886107	54886183	76	6	5	1	1	1									miRNA
hsa-mir-1298	Human	X	113949650	113949761	111	3	3	1	1	1									miRNA
hsa-mir-1299	Human	9	69002239	69002321	82	162	22	46	17	16	CER	82	82	CER	0.9273	83	83	Satellite; Simple Repeat;	TE
hsa-mir-1301	Human	2	25551509	25551590	81	2	2	1	1	1									miRNA
hsa-mir-1302-1	Human	12	113132839	113132981	142	171	20	54	51	15	MER53	142	142	MER53	0.9086	143	143	DNA transposon ; non-autonomous	TE
hsa-mir-1302-10	Human	15	102500662	102500799	137	90	21	9	9	8	MER53	137	137	MER53 / HERV46I	0.8298 / 0.7091	138 / 0	138	DNA transposon ; non-autonomous	TE
hsa-mir-1302-11	Human	19	71973	72110	137	90	21	9	9	8	MER53	137	137	MER53 / HERV46I	0.8298 / 0.7091	138 / 0	138	DNA transposon ; non-autonomous	TE
hsa-mir-1302-2	Human	1	30366	30503	137	90	21	9	9	8	MER53	137	137	MER53 / HERV46I	0.8298 / 0.7091	138 / 0	138	DNA transposon ; non-autonomous	TE
hsa-mir-1302-3	Human	2	114340536	114340673	137	89	19	10	10	9	MER53	137	137	MER53 / HERV46I	0.8298 / 0.7091	138 / 0	138	DNA transposon ; non-autonomous	TE
hsa-mir-1302-4	Human	2	208133999	208134148	149	160	27	49	46	21	MER53	149	149	MER53	0.9162	150	150	DNA transposon ; non-autonomous	TE
hsa-mir-1302-5	Human	20	49231173	49231322	149	70	17	1	1	1	MER53 / AluSx1	139 / 9	148	MER53	0.7801	139	139	DNA transposon ; non-autonomous / SINE1/7SL; SINE; Non-LTR Retrotransposon;	TE
hsa-mir-1302-6	Human	7	18166843	18166932	89	102	20	1	1	1	MER53	89	89	MER53	0.8205	0	0	DNA transposon ; non-autonomous	TE
hsa-mir-1302-7	Human	8	142867603	142867674	71	60	20	1	1	1	MER53	71	71					DNA transposon ; non-autonomous	TE
hsa-mir-1302-8	Human	9	100125836	100125963	127	83	18	3	3	3	MER53	127	127	MER53	0.8333	126	126	DNA transposon ; non-autonomous	TE
hsa-mir-1302-9	Human	9	30144	30281	137	90	21	9	9	8	MER53	137	137	MER53 / HERV46I	0.8298 / 0.7091	138 / 0	138	DNA transposon ; non-autonomous	TE
hsa-mir-1303	Human	5	154065336	154065421	85	158	21	3	3	3	AluJr / FLAM_A	33 / 49	82	AluJo / GarnAlu1	0.7398 / 0.7465	46 / 0	46	SINE1/7SL; SINE; Non-LTR Retrotransposon;	TE
hsa-mir-1304	Human	11	93466840	93466930	90	130	23	2	1	1	AluJo	66	66	ALU	0.8571	41	41	SINE1/7SL; SINE; Non-LTR Retrotransposon;	TE-derived
hsa-mir-1305	Human	4	183090446	183090531	85	5	4	1	1	1									miRNA
hsa-mir-1306	Human	22	20073581	20073665	84	1	1	1	1	1									miRNA
hsa-mir-1307	Human	10	105154010	105154158	148	1	1	1	1	1									miRNA
hsa-mir-130a	Human	11	57408671	57408759	88	1	1	1	1	1									miRNA
hsa-mir-130b	Human	22	22007593	22007674	81	4	4	1	1	1									miRNA
hsa-mir-132	Human	17	1953202	1953302	100	2	2	1	1	1	G_rich	10	10						miRNA
hsa-mir-1321	Human	X	85090785	85090863	78	55	12	1	1	1	MIRb	78	78	MIRc	0.8000	58	58	SINE2/tRNA; SINE; Non-LTR Retrotransposon;	TE
hsa-mir-1322	Human	8	10682883	10682953	70	2	1	1	1	1									miRNA
hsa-mir-1323	Human	19	54175222	54175294	72	4	3	1	1	1									miRNA
hsa-mir-1324	Human	3	75679914	75680009	95	13	10	10	9	9									TE-derived
hsa-mir-133a-1	Human	18	19405659	19405746	87	3	3	2	2	2									miRNA
hsa-mir-133a-2	Human	20	61162119	61162220	101	4	4	2	2	2									miRNA
hsa-mir-133b	Human	6	52013721	52013839	118	7	6	1	1	1									miRNA
hsa-mir-134	Human	14	101521024	101521096	72	2	2	1	1	1									miRNA
hsa-mir-1343	Human	11	34963384	34963467	83	2	2	1	1	1									miRNA
hsa-mir-135a-1	Human	3	52328235	52328324	89	2	2	1	1	1									miRNA
hsa-mir-135a-2	Human	12	97957590	97957689	99	2	2	1	1	1									miRNA
hsa-mir-135b	Human	1	205417430	205417526	96	2	2	1	1	1									miRNA
hsa-mir-136	Human	14	101351039	101351120	81	2	2	1	1	1									miRNA
hsa-mir-137	Human	1	98511626	98511727	101	1	1	1	1	1									miRNA
hsa-mir-138-1	Human	3	44155704	44155802	98	2	2	1	1	1									miRNA
hsa-mir-138-2	Human	16	56892430	56892513	83	2	2	1	1	1									miRNA
hsa-mir-139	Human	11	72326107	72326174	67	2	2	1	1	1									miRNA
hsa-mir-140	Human	16	69966984	69967083	99	3	3	1	1	1									miRNA
hsa-mir-141	Human	12	7073260	7073354	94	3	2	1	1	1									miRNA
hsa-mir-142	Human	17	56408593	56408679	86	1	1	1	1	1									miRNA
hsa-mir-143	Human	5	148808481	148808586	105	7	7	1	1	1									miRNA
hsa-mir-144	Human	17	27188551	27188636	85	1	1	1	1	1									miRNA
hsa-mir-145	Human	5	148810209	148810296	87	2	2	1	1	1									miRNA
hsa-mir-1468	Human	X	63005882	63005967	85	2	2	1	1	1									miRNA
hsa-mir-1469	Human	15	96876490	96876536	46	2	2	1	1	1									miRNA
hsa-mir-146a	Human	5	159912359	159912457	98	5	4	1	1	1									miRNA
hsa-mir-146b	Human	10	104196269	104196341	72	3	3	1	1	1									miRNA
hsa-mir-147	Human	9	123007257	123007328	71	2	2	2	2	2									miRNA
hsa-mir-1470	Human	19	15560359	15560419	60	1	1	1	1	1									miRNA
hsa-mir-1471	Human	2	232756952	232757008	56	1	1	1	1	1									miRNA
hsa-mir-147b	Human	15	45725248	45725327	79	3	3	1	1	1									miRNA
hsa-mir-148a	Human	7	25989539	25989606	67	2	2	1	1	1									miRNA
hsa-mir-148b	Human	12	54731000	54731098	98	3	3	1	1	1									miRNA
hsa-mir-149	Human	2	241395418	241395506	88	7	7	1	1	1									miRNA
hsa-mir-150	Human	19	50004042	50004125	83	7	4	1	1	1									miRNA
hsa-mir-151	Human	8	141742663	141742752	89	54	18	1	1	1	L2c / L2c	86 / 31	117	L2_Plat1o	0.9000	29	29	CR1; Non-LTR Retrotransposon;	TE
hsa-mir-151b	Human	14	100575756	100575851	95	48	20	1	1	1	L2b	95	95	L2B	0.8750	39	39	CR1; Non-LTR Retrotransposon;	TE
hsa-mir-152	Human	17	46114527	46114613	86	3	3	1	1	1									miRNA
hsa-mir-153-1	Human	2	220158833	220158922	89	3	3	2	2	2	GA_rich	3	3						miRNA
hsa-mir-153-2	Human	7	157367028	157367114	86	5	5	2	2	2									miRNA
hsa-mir-1537	Human	1	236016300	236016360	60	1	1	1	1	1									miRNA
hsa-mir-1538	Human	16	69599711	69599771	60	1	1	1	1	1									miRNA
hsa-mir-1539	Human	18	47013743	47013792	49	1	1	1	1	1									miRNA
hsa-mir-154	Human	14	101526092	101526175	83	4	1	2	1	1									miRNA
hsa-mir-155	Human	21	26946292	26946356	64	2	2	1	1	1									miRNA
hsa-mir-1587	Human	X	39696815	39696867	52	21	13	1	1	1	MLT1H2	52	52					ERV3; Endogenous Retrovirus;	TE
hsa-mir-15a	Human	13	50623255	50623337	82	3	3	1	1	1									miRNA
hsa-mir-15b	Human	3	160122376	160122473	97	3	3	1	1	1									miRNA
hsa-mir-16-1	Human	13	50623109	50623197	88	4	3	1	1	1									miRNA
hsa-mir-16-2	Human	3	160122533	160122613	80	3	3	1	1	1									miRNA
hsa-mir-17	Human	13	92002859	92002942	83	4	4	1	1	1									miRNA
hsa-mir-181a-1	Human	1	198828173	198828282	109	4	4	1	1	1									miRNA
hsa-mir-181a-2	Human	9	127454721	127454830	109	2	2	1	1	1									miRNA
hsa-mir-181b-1	Human	1	198828002	198828111	109	7	6	1	1	1									miRNA
hsa-mir-181b-2	Human	9	127455989	127456077	88	3	3	1	1	1									miRNA
hsa-mir-181c	Human	19	13985513	13985622	109	3	3	1	1	1									miRNA
hsa-mir-181d	Human	19	13985689	13985825	136	4	3	1	1	1									miRNA
hsa-mir-182	Human	7	129410223	129410332	109	1	1	1	1	1									miRNA
hsa-mir-1825	Human	20	30825598	30825650	52	1	1	1	1	1	L2a	52	52					CR1; Non-LTR Retrotransposon;	TE
hsa-mir-1827	Human	12	100583662	100583727	65	5	5	2	2	2									miRNA
hsa-mir-183	Human	7	129414745	129414854	109	5	5	1	1	1									miRNA
hsa-mir-184	Human	15	79502130	79502213	83	2	2	1	1	1									miRNA
hsa-mir-185	Human	22	20020662	20020743	81	5	3	1	1	1									miRNA
hsa-mir-186	Human	1	71533314	71533399	85	4	3	1	1	1									miRNA
hsa-mir-187	Human	18	33484781	33484889	108	1	1	1	1	1									miRNA
hsa-mir-188	Human	X	49768109	49768194	85	3	3	1	1	1									miRNA
hsa-mir-18a	Human	13	92003005	92003075	70	2	2	1	1	1									miRNA
hsa-mir-18b	Human	X	133304071	133304141	70	3	3	2	2	2									miRNA
hsa-mir-190	Human	15	63116156	63116240	84	6	4	1	1	1									miRNA
hsa-mir-1908	Human	11	61582633	61582712	79	5	5	1	1	1	GC_rich	31	31						miRNA
hsa-mir-1909	Human	19	1816158	1816237	79	3	3	1	1	1									miRNA
hsa-mir-190b	Human	1	154166141	154166219	78	4	3	2	2	2									miRNA
hsa-mir-191	Human	3	49058051	49058142	91	1	1	1	1	1									miRNA
hsa-mir-1910	Human	16	85775227	85775306	79	5	3	1	1	1									miRNA
hsa-mir-1911	Human	X	113997744	113997823	79	1	1	1	1	1	LTR88a	9	9					Gypsy; LTR Retrotransposon;	TE-derived
hsa-mir-1912	Human	X	113886019	113886098	79	2	2	1	1	1									miRNA
hsa-mir-1913	Human	6	166922842	166922921	79	3	3	1	1	1									miRNA
hsa-mir-1914	Human	20	62572818	62572897	79	6	6	1	1	1									miRNA
hsa-mir-1915	Human	10	21785491	21785570	79	5	3	1	1	1									miRNA
hsa-mir-192	Human	11	64658609	64658718	109	1	1	1	1	1									miRNA
hsa-mir-193a	Human	17	29887015	29887102	87	3	3	1	1	1									miRNA
hsa-mir-193b	Human	16	14397824	14397906	82	1	1	1	1	1									miRNA
hsa-mir-194-1	Human	1	220291499	220291583	84	2	2	1	1	1									miRNA
hsa-mir-194-2	Human	11	64658827	64658911	84	4	4	1	1	1									miRNA
hsa-mir-195	Human	17	6920934	6921020	86	3	3	1	1	1									miRNA
hsa-mir-196a-1	Human	17	46709852	46709921	69	4	4	1	1	1									miRNA
hsa-mir-196a-2	Human	12	54385522	54385631	109	3	3	1	1	1									miRNA
hsa-mir-196b	Human	7	27209099	27209182	83	3	3	1	1	1									miRNA
hsa-mir-197	Human	1	110141515	110141589	74	2	2	1	1	1									miRNA
hsa-mir-1972-1	Human	16	15104178	15104254	76	59	21	2	2	1	AluSx / FLAM_A	26 / 26	52					SINE1/7SL; SINE; Non-LTR Retrotransposon;	TE-derived
hsa-mir-1972-2	Human	16	70064249	70064325	76	59	21	2	2	1	FLAM_A / AluSx	25 / 27	52					SINE; Non-LTR Retrotransposon;	TE-derived
hsa-mir-1973	Human	4	117220881	117220924	43	11	10	10	10	9	LSU_rRNA_Hsa	11	11					rRNA; Pseudogene;	TE-derived
hsa-mir-1976	Human	1	26881033	26881084	51	4	4	1	1	1									miRNA
hsa-mir-198	Human	3	120114515	120114576	61	1	1	1	1	1									miRNA
hsa-mir-199a-1	Human	19	10928102	10928172	70	3	3	3	3	3									miRNA
hsa-mir-199a-2	Human	1	172113675	172113784	109	3	3	1	1	1									miRNA
hsa-mir-199b	Human	9	131007000	131007109	109	6	5	1	1	1									miRNA
hsa-mir-19a	Human	13	92003145	92003226	81	2	2	1	1	1									miRNA
hsa-mir-19b-1	Human	13	92003446	92003532	86	4	4	2	2	2									miRNA
hsa-mir-19b-2	Human	X	133303701	133303796	95	3	3	1	1	1									miRNA
hsa-mir-200a	Human	1	1103243	1103332	89	2	1	1	1	1									miRNA
hsa-mir-200b	Human	1	1102484	1102578	94	1	1	1	1	1									miRNA
hsa-mir-200c	Human	12	7072862	7072929	67	1	1	1	1	1									miRNA
hsa-mir-202	Human	10	135061015	135061124	109	1	1	1	1	1									miRNA
hsa-mir-203	Human	14	104583742	104583851	109	2	2	1	1	1									miRNA
hsa-mir-204	Human	9	73424891	73425000	109	4	4	1	1	1									miRNA
hsa-mir-205	Human	1	209605478	209605587	109	2	2	1	1	1									miRNA
hsa-mir-2052	Human	8	75617928	75617982	54	2	2	1	1	1									miRNA
hsa-mir-2053	Human	8	113655722	113655812	90	2	2	1	1	1									miRNA
hsa-mir-2054	Human	4	126428414	126428462	48	5	5	3	3	3				Helitron-N1_PTr	0.7739	49	49	Helitron; DNA transposon ; non-autonomous ;	TE-derived
hsa-mir-206	Human	6	52009147	52009232	85	3	3	1	1	1									miRNA
hsa-mir-208a	Human	14	23857805	23857875	70	1	1	1	1	1									miRNA
hsa-mir-208b	Human	14	23887196	23887272	76	1	1	1	1	1									miRNA
hsa-mir-20a	Human	13	92003319	92003389	70	1	1	1	1	1									miRNA
hsa-mir-20b	Human	X	133303839	133303907	68	1	1	1	1	1									miRNA
hsa-mir-21	Human	17	57918627	57918698	71	1	1	1	1	1									miRNA
hsa-mir-210	Human	11	568089	568198	109	3	3	1	1	1									miRNA
hsa-mir-211	Human	15	31357235	31357344	109	5	5	1	1	1									miRNA
hsa-mir-2110	Human	10	115933864	115933938	74	2	2	1	1	1									miRNA
hsa-mir-2113	Human	6	98472407	98472497	90	3	3	1	1	1									miRNA
hsa-mir-2114	Human	X	149396239	149396318	79	1	1	1	1	1									miRNA
hsa-mir-2115	Human	3	48357850	48357949	99	4	3	1	1	1	L1M4	99	99					L1; Non-LTR Retrotransposon;	TE
hsa-mir-2116	Human	15	59463382	59463461	79	2	2	1	1	1									miRNA
hsa-mir-2117	Human	17	41522174	41522253	79	2	2	1	1	1									miRNA
hsa-mir-212	Human	17	1953565	1953674	109	1	1	1	1	1	G_rich	11	11						miRNA
hsa-mir-214	Human	1	172107938	172108047	109	3	3	1	1	1									miRNA
hsa-mir-215	Human	1	220291195	220291304	109	5	5	1	1	1									miRNA
hsa-mir-216a	Human	2	56216085	56216194	109	1	1	1	1	1									miRNA
hsa-mir-216b	Human	2	56227849	56227930	81	3	3	1	1	1									miRNA
hsa-mir-217	Human	2	56210102	56210211	109	4	3	1	1	1									miRNA
hsa-mir-218-1	Human	4	20529898	20530007	109	2	2	1	1	1									miRNA
hsa-mir-218-2	Human	5	168195151	168195260	109	2	2	1	1	1									miRNA
hsa-mir-219-1	Human	6	33175612	33175721	109	7	7	6	6	6				Gypsy-109_SB-I	0.7368	34	34	Gypsy; LTR Retrotransposon;	TE-derived
hsa-mir-219-2	Human	9	131154897	131154993	96	8	7	1	1	1									miRNA
hsa-mir-22	Human	17	1617197	1617281	84	1	1	1	1	1									miRNA
hsa-mir-221	Human	X	45605585	45605694	109	4	4	1	1	1									miRNA
hsa-mir-222	Human	X	45606421	45606530	109	3	3	1	1	1									miRNA
hsa-mir-223	Human	X	65238712	65238821	109	4	3	1	1	1									miRNA
hsa-mir-224	Human	X	151127050	151127130	80	1	1	1	1	1	MER135	75	75					Transposable Element; Nonautonomous; CNE	TE
hsa-mir-2276	Human	13	24736555	24736643	88	3	2	1	1	1									miRNA
hsa-mir-2277	Human	5	92956402	92956494	92	2	2	1	1	1									miRNA
hsa-mir-2278	Human	9	97572244	97572339	95	2	2	1	1	1									miRNA
hsa-mir-2355	Human	2	207974711	207974797	86	5	4	1	1	1									miRNA
hsa-mir-2392	Human	14	101280828	101280911	83	2	2	1	1	1									miRNA
hsa-mir-23a	Human	19	13947401	13947473	72	2	2	1	1	1									miRNA
hsa-mir-23b	Human	9	97847490	97847586	96	4	4	1	1	1									miRNA
hsa-mir-23c	Human	X	20035206	20035305	99	3	3	1	1	1	MIRb	60	60					SINE2/tRNA; SINE; Non-LTR Retrotransposon;	TE-derived
hsa-mir-24-1	Human	9	97848303	97848370	67	3	3	1	1	1									miRNA
hsa-mir-24-2	Human	19	13947101	13947173	72	2	2	1	1	1									miRNA
hsa-mir-2467	Human	2	240273419	240273499	80	3	3	1	1	1									miRNA
hsa-mir-25	Human	7	99691183	99691266	83	1	1	1	1	1									miRNA
hsa-mir-2681	Human	13	102619992	102620096	104	1	1	1	1	1									miRNA
hsa-mir-2682	Human	1	98510798	98510907	109	4	4	1	1	1									miRNA
hsa-mir-26a-1	Human	3	38010895	38010971	76	2	2	1	1	1									miRNA
hsa-mir-26a-2	Human	12	58218392	58218475	83	3	3	1	1	1									miRNA
hsa-mir-26b	Human	2	219267369	219267445	76	1	1	1	1	1									miRNA
hsa-mir-27a	Human	19	13947254	13947331	77	3	3	1	1	1									miRNA
hsa-mir-27b	Human	9	97847727	97847823	96	4	3	1	1	1									miRNA
hsa-mir-28	Human	3	188406569	188406654	85	76	16	1	1	1	L2c / L2c	32 / 51	83	L2_Plat1o	0.8571	0	0	CR1; Non-LTR Retrotransposon;	TE
hsa-mir-2861	Human	9	130548197	130548286	89	1	1	1	1	1	CGG / CGG	3 / 30	33						miRNA
hsa-mir-2909	Human	17	35391042	35391110	68	4	4	1	1	1	MLT1L	52	52					ERV3; Endogenous Retrovirus;	TE
hsa-mir-296	Human	20	57392670	57392749	79	1	1	1	1	1									miRNA
hsa-mir-2964a	Human	9	131154900	131154987	87	7	7	1	1	1									miRNA
hsa-mir-297	Human	4	111781738	111781803	65	66	16	8	8	5	CATA	55	55						miRNA
hsa-mir-298	Human	20	57393281	57393368	87	3	3	1	1	1									miRNA
hsa-mir-299	Human	14	101490131	101490193	62	3	2	1	1	1									miRNA
hsa-mir-29a	Human	7	130561506	130561569	63	1	1	1	1	1									miRNA
hsa-mir-29b-1	Human	7	130562218	130562298	80	4	3	2	2	2									miRNA
hsa-mir-29b-2	Human	1	207975788	207975868	80	2	2	2	2	2									miRNA
hsa-mir-29c	Human	1	207975197	207975284	87	3	3	1	1	1									miRNA
hsa-mir-300	Human	14	101507700	101507782	82	1	1	1	1	1									miRNA
hsa-mir-301a	Human	17	57228497	57228582	85	4	4	1	1	1									miRNA
hsa-mir-301b	Human	22	22007270	22007347	77	3	3	2	2	2									miRNA
hsa-mir-302a	Human	4	113569339	113569407	68	2	1	1	1	1									miRNA
hsa-mir-302b	Human	4	113569641	113569713	72	3	1	1	1	1									miRNA
hsa-mir-302c	Human	4	113569519	113569586	67	2	1	1	1	1									miRNA
hsa-mir-302d	Human	4	113569160	113569227	67	4	3	2	1	1									miRNA
hsa-mir-302e	Human	11	7255997	7256068	71	13	10	1	1	1	MIR	71	71					SINE; Non-LTR Retrotransposon;	TE
hsa-mir-302f	Human	18	27878876	27878926	50	2	2	1	1	1									miRNA
hsa-mir-3064	Human	17	62496884	62496967	83	1	1	1	1	1									miRNA
hsa-mir-3065	Human	17	79099677	79099755	78	2	2	1	1	1									miRNA
hsa-mir-3074	Human	9	97848296	97848376	80	4	4	1	1	1									miRNA
hsa-mir-30a	Human	6	72113254	72113324	70	2	2	1	1	1									miRNA
hsa-mir-30b	Human	8	135812763	135812850	87	2	2	1	1	1									miRNA
hsa-mir-30c-1	Human	1	41222956	41223044	88	5	5	2	2	2									miRNA
hsa-mir-30c-2	Human	6	72086663	72086734	71	9	7	2	2	2									miRNA
hsa-mir-30d	Human	8	135817119	135817188	69	3	3	2	2	2									miRNA
hsa-mir-30e	Human	1	41220027	41220118	91	10	8	1	1	1									miRNA
hsa-mir-31	Human	9	21512114	21512184	70	1	1	1	1	1									miRNA
hsa-mir-3115	Human	1	23370798	23370865	67	3	3	1	1	1									miRNA
hsa-mir-3116-1	Human	1	62544458	62544531	73	43	11	2	1	1	L2a / L2a	63 / 30	93					CR1; Non-LTR Retrotransposon;	TE
hsa-mir-3116-2	Human	1	62544461	62544528	67	51	12	2	1	1	L2a / L2a	60 / 28	88					CR1; Non-LTR Retrotransposon;	TE
hsa-mir-3117	Human	1	67094123	67094200	77	2	2	1	1	1									miRNA
hsa-mir-3118-1	Human	1	142667289	142667363	74	66	16	14	12	7	L1PA13	74	74	L1PA13_5 / L1PA13_5	0.8333 / 0.8144	32 / 0	32	L1; Non-LTR Retrotransposon;	TE
hsa-mir-3118-2	Human	1	143163750	143163822	72	83	18	14	12	7	L1PA13	72	72	L1PA13_5 / L1PA13_5	0.8473 / 0.8125	33 / 0	33	L1; Non-LTR Retrotransposon;	TE
hsa-mir-3118-3	Human	1	143424141	143424215	74	66	16	14	12	7	L1PA13	74	74	L1PA13_5 / L1PA13_5	0.8333 / 0.8144	32 / 0	32	L1; Non-LTR Retrotransposon;	TE
hsa-mir-3118-4	Human	15	21038124	21038198	74	45	18	13	12	7	L1PA13	74	74	L1PA13_5 / L1PA13_5	0.8409 / 0.8041	33 / 0	33	L1; Non-LTR Retrotransposon;	TE
hsa-mir-3118-5	Human	21	15017096	15017171	75	19	10	12	12	7	L1PA12	75	75	L1PA13_5 / L1PA13_5	0.8571 / 0.8119	29 / 29	58	L1; Non-LTR Retrotransposon;	TE
hsa-mir-3118-6	Human	15	22049274	22049348	74	45	18	13	12	7	L1PA13	74	74	L1PA13_5 / L1PA13_5	0.8409 / 0.8041	33 / 0	33	L1; Non-LTR Retrotransposon;	TE
hsa-mir-3119-1	Human	1	170120519	170120603	84	4	2	1	1	1									miRNA
hsa-mir-3119-2	Human	1	170120519	170120603	84	4	2	1	1	1									miRNA
hsa-mir-3120	Human	1	172107948	172108028	80	2	2	1	1	1									miRNA
hsa-mir-3121	Human	1	180407449	180407525	76	1	1	1	1	1									miRNA
hsa-mir-3122	Human	1	212250955	212251027	72	1	1	1	1	1									miRNA
hsa-mir-3123	Human	1	241295572	241295646	74	2	2	1	1	1									miRNA
hsa-mir-3124	Human	1	249120576	249120642	66	1	1	1	1	1									miRNA
hsa-mir-3125	Human	2	12877493	12877570	77	3	3	1	1	1									miRNA
hsa-mir-3126	Human	2	69330814	69330887	73	2	2	1	1	1									miRNA
hsa-mir-3127	Human	2	97464015	97464090	75	1	1	1	1	1									miRNA
hsa-mir-3128	Human	2	178120673	178120738	65	7	4	1	1	1									miRNA
hsa-mir-3129	Human	2	189997762	189997837	75	2	1	1	1	1									miRNA
hsa-mir-3130-1	Human	2	207647958	207648032	74	2	1	2	1	1									miRNA
hsa-mir-3130-2	Human	2	207647958	207648032	74	2	1	2	1	1									miRNA
hsa-mir-3131	Human	2	219923410	219923472	62	2	2	1	1	1									miRNA
hsa-mir-3132	Human	2	220413795	220413869	74	3	3	1	1	1									miRNA
hsa-mir-3133	Human	2	242417320	242417397	77	94	20	1	1	1	L1MB7	77	77	L1MC3	1.0000	31	31	L1; Non-LTR Retrotransposon;	TE
hsa-mir-3134	Human	3	15738805	15738878	73	185	24	2	2	2	L1PB2	73	73	L1PB1	0.9677	0	0	L1; Non-LTR Retrotransposon;	TE
hsa-mir-3135	Human	3	20179057	20179133	76	196	24	29	29	16	AluJb	76	76	AluJr	0.8936	77	77	SINE1/7SL; SINE; Non-LTR Retrotransposon;	TE
hsa-mir-3135b	Human	6	32717689	32717756	67	195	24	46	46	17	AluJo	67	67	AluJo	0.9000	68	68	SINE1/7SL; SINE; Non-LTR Retrotransposon;	TE
hsa-mir-3136	Human	3	69098109	69098186	77	2	2	1	1	1									miRNA
hsa-mir-3137	Human	3	194855235	194855309	74	150	22	1	1	1	Tigger3b / Tigger3c	50 / 41	91	GOLEM	0.8478	50	50	Mariner/Tc1; DNA transposon;	TE
hsa-mir-3138	Human	4	10080235	10080316	81	5	4	2	1	1									miRNA
hsa-mir-3139	Human	4	144264613	144264688	75	3	3	1	1	1	L2b / L2c	41 / 36	77					CR1; Non-LTR Retrotransposon;	TE
hsa-mir-3140	Human	4	153410479	153410568	89	5	5	1	1	1									miRNA
hsa-mir-3141	Human	5	153975572	153975632	60	5	5	1	1	1									miRNA
hsa-mir-3142	Human	5	159901409	159901490	81	7	5	2	1	1									miRNA
hsa-mir-3143	Human	6	27115405	27115467	62	1	1	1	1	1									miRNA
hsa-mir-3144	Human	6	120336325	120336403	78	3	2	1	1	1	L1MA8	78	78					L1; Non-LTR Retrotransposon;	TE
hsa-mir-3145	Human	6	138756350	138756431	81	4	4	1	1	1									miRNA
hsa-mir-3146	Human	7	19744981	19745059	78	4	3	2	1	1									miRNA
hsa-mir-3147	Human	7	57472731	57472796	65	8	3	4	4	1									miRNA
hsa-mir-3148	Human	8	29814788	29814864	76	1	1	1	1	1									miRNA
hsa-mir-3149	Human	8	77879004	77879086	82	50	15	2	2	2	TA	82	82						miRNA
hsa-mir-3150a	Human	8	96085142	96085221	79	1	1	1	1	1									miRNA
hsa-mir-3150b	Human	8	96085139	96085224	85	2	1	2	1	1									miRNA
hsa-mir-3151	Human	8	104166842	104166917	75	1	1	1	1	1									miRNA
hsa-mir-3152	Human	9	18573304	18573377	73	2	1	2	1	1									miRNA
hsa-mir-3153	Human	9	91927140	91927221	81	4	3	2	1	1									miRNA
hsa-mir-3154	Human	9	131007226	131007309	83	6	6	1	1	1									miRNA
hsa-mir-3155	Human	10	6194159	6194240	81	6	5	1	1	1									miRNA
hsa-mir-3155b	Human				0	3	2	1	1	1									miRNA
hsa-mir-3156-1	Human	10	45659462	45659536	74	10	5	5	3	3									miRNA
hsa-mir-3156-2	Human	18	14830165	14830241	76	11	6	6	4	4									miRNA
hsa-mir-3156-3	Human	21	14778705	14778781	76	8	4	5	3	3									miRNA
hsa-mir-3157	Human	10	97824072	97824156	84	1	1	1	1	1									miRNA
hsa-mir-3158-1	Human	10	103361174	103361254	80	4	3	2	1	1									miRNA
hsa-mir-3158-2	Human	10	103361174	103361254	80	4	3	2	1	1									miRNA
hsa-mir-3159	Human	11	18409334	18409407	73	51	19	1	1	1	AluJb / AluSc	30 / 42	72					SINE1/7SL; SINE; Non-LTR Retrotransposon;	TE
hsa-mir-3160-1	Human	11	46473355	46473439	84	4	3	2	1	1									miRNA
hsa-mir-3160-2	Human	11	46473357	46473437	80	4	3	2	1	1									miRNA
hsa-mir-3161	Human	11	48118334	48118410	76	2	2	1	1	1	MER5A	76	76					hAT; DNA transposon ; non-autonomous	TE
hsa-mir-3162	Human	11	59362550	59362631	81	3	3	1	1	1									miRNA
hsa-mir-3163	Human	11	66701905	66701977	72	103	22	2	1	1	MIRc / MIRb	62 / 37	99					SINE2/tRNA; SINE; Non-LTR Retrotransposon;	TE
hsa-mir-3164	Human	11	68850644	68850726	82	121	21	2	2	2	MER6B / MER6C	70 / 33	103	MER6B	0.8000	0	0	Mariner/Tc1; DNA transposon ; non-autonomous	TE
hsa-mir-3165	Human	11	71783274	71783348	74	1	1	1	1	1									miRNA
hsa-mir-3166	Human	11	87909670	87909761	91	3	2	2	1	1	L2a / L2a	72 / 31	103					CR1; Non-LTR Retrotransposon;	TE
hsa-mir-3167	Human	11	126858354	126858438	84	10	8	1	1	1									miRNA
hsa-mir-3168	Human	13	41675155	41675236	81	33	16	2	2	2	MIR	81	81					SINE; Non-LTR Retrotransposon;	TE
hsa-mir-3169	Human	13	61773932	61774014	82	5	5	1	1	1	MIRb	34	34					SINE2/tRNA; SINE; Non-LTR Retrotransposon;	TE-derived
hsa-mir-3170	Human	13	98860778	98860854	76	2	1	1	1	1									miRNA
hsa-mir-3171	Human	14	28102411	28102484	73	44	14	2	2	2	TA	73	73						miRNA
hsa-mir-3173	Human	14	95604256	95604323	67	4	4	1	1	1									miRNA
hsa-mir-3174	Human	15	90549987	90550073	86	2	2	1	1	1	MER5A1	86	86					hAT; DNA transposon ; non-autonomous	TE
hsa-mir-3175	Human	15	93447629	93447705	76	1	1	1	1	1									miRNA
hsa-mir-3176	Human	16	593277	593366	89	10	7	4	4	3				L1PA7_5	0.8936	51	51	L1; Non-LTR Retrotransposon;	TE-derived
hsa-mir-3177	Human	16	1784986	1785067	81	2	2	1	1	1									miRNA
hsa-mir-3178	Human	16	2581923	2582006	83	2	2	1	1	1									miRNA
hsa-mir-3179-1	Human	16	14995365	14995448	83	7	2	6	3	1	AluJo	0	0	AluJo	0.8713	0	0	SINE1/7SL; SINE; Non-LTR Retrotransposon;	TE-derived
hsa-mir-3179-2	Human	16	16394016	16394099	83	7	2	6	3	1	AluJo	0	0	AluJo	0.8713	0	0	SINE1/7SL; SINE; Non-LTR Retrotransposon;	TE-derived
hsa-mir-3179-3	Human	16	18505751	18505834	83	7	2	6	3	1	AluJo	1	1	AluJo	0.8713	0	0	SINE1/7SL; SINE; Non-LTR Retrotransposon;	TE-derived
hsa-mir-3180-1	Human	16	15005077	15005170	93	5	1	5	5	1									miRNA
hsa-mir-3180-2	Human	16	16403736	16403823	87	5	1	4	4	1									miRNA
hsa-mir-3180-3	Human	16	18496035	18496128	93	5	1	5	5	1									miRNA
hsa-mir-3180-4	Human	16	15248707	15248859	152	5	1	5	5	1									miRNA
hsa-mir-3180-5	Human	16	2185978	2186130	152	5	1	5	5	1									miRNA
hsa-mir-3181	Human	16	50776216	50776288	72	1	1	1	1	1	GC_rich	30	30						miRNA
hsa-mir-3182	Human	16	83541951	83542013	62	1	1	1	1	1									miRNA
hsa-mir-3183	Human	17	925716	925799	83	1	1	1	1	1									miRNA
hsa-mir-3184	Human	17	28444104	28444178	74	1	1	1	1	1									miRNA
hsa-mir-3185	Human	17	46801770	46801837	67	3	3	3	3	3				MER1B	0.6095	68	68	hAT; DNA transposon ; non-autonomous	TE
hsa-mir-3186	Human	17	79418130	79418214	84	1	1	1	1	1									miRNA
hsa-mir-3187	Human	19	813584	813653	69	2	2	1	1	1									miRNA
hsa-mir-3188	Human	19	18392887	18392971	84	2	2	1	1	1									miRNA
hsa-mir-3189	Human	19	18497372	18497444	72	18	12	1	1	1									miRNA
hsa-mir-3190	Human	19	47730199	47730278	79	1	1	1	1	1									miRNA
hsa-mir-3191	Human	19	47730201	47730276	75	1	1	1	1	1									miRNA
hsa-mir-3192	Human	20	18451259	18451335	76	5	4	1	1	1									miRNA
hsa-mir-3193	Human	20	30194989	30195043	54	2	2	1	1	1									miRNA
hsa-mir-3194	Human	20	50069442	50069514	72	13	9	1	1	1	MIR	29	29					SINE; Non-LTR Retrotransposon;	TE-derived
hsa-mir-3195	Human	20	60639858	60639941	83	8	5	1	1	1	GC_rich / CGG	24 / 33	57						miRNA
hsa-mir-3196	Human	20	61870131	61870194	63	5	5	1	1	1									miRNA
hsa-mir-3197	Human	21	42539484	42539556	72	1	1	1	1	1									miRNA
hsa-mir-3198-1	Human	22	18246946	18247025	79	4	4	3	3	3									miRNA
hsa-mir-3198-2	Human	12	54625181	54625260	79	4	4	3	3	3									miRNA
hsa-mir-3199-1	Human	22	28316513	28316600	87	5	4	2	1	1									miRNA
hsa-mir-3199-2	Human	22	28316514	28316599	85	3	2	2	1	1									miRNA
hsa-mir-32	Human	9	111808509	111808578	69	2	2	1	1	1									miRNA
hsa-mir-3200	Human	22	31127544	31127628	84	3	3	1	1	1	LTR16D2	47	47	LTR16D2	0.9583	0	0	ERV3; Endogenous Retrovirus;	TE-derived
hsa-mir-3201	Human	22	48670176	48670227	51	1	1	1	1	1	L2a / AluJo	18 / 7	25					CR1; Non-LTR Retrotransposon; / SINE1/7SL; SINE; Non-LTR Retrotransposon;	TE-derived
hsa-mir-3202-1	Human	X	153246548	153246628	80	8	5	2	1	1									miRNA
hsa-mir-3202-2	Human	X	153246549	153246627	78	7	4	2	1	1									miRNA
hsa-mir-320a	Human	8	22102475	22102556	81	10	6	1	1	1									miRNA
hsa-mir-320b-1	Human	1	117214371	117214449	78	13	9	2	2	2	TTAA	16	16						miRNA
hsa-mir-320b-2	Human	1	224444706	224444843	137	15	9	1	1	1	L2	5	5					CR1; Non-LTR Retrotransposon;	TE-derived
hsa-mir-320c-1	Human	18	19263471	19263558	87	16	11	5	5	4				RTEX-1_NV	0.7016	30	30	RTE; Non-LTR Retrotransposon;	TE-derived
hsa-mir-320c-2	Human	18	21901650	21901699	49	11	6	8	8	5				TDD4	0.8026	5	5	Ginger2/TDD; DNA transposon ;	TE-derived
hsa-mir-320d-1	Human	13	41301964	41302011	47	7	5	5	5	4				CR1-25_HM	0.7647	0	0		miRNA
hsa-mir-320d-2	Human	X	140008337	140008384	47	10	8	9	9	7				CR1-8_HM	0.8214	2	2	CR1; Non-LTR Retrotransposon ;	TE-derived
hsa-mir-320e	Human	19	47212550	47212602	52	7	6	6	6	5									miRNA
hsa-mir-323	Human	14	101492069	101492154	85	2	1	1	1	1									miRNA
hsa-mir-323b	Human	14	101522556	101522637	81	1	1	1	1	1									miRNA
hsa-mir-324	Human	17	7126616	7126698	82	2	1	1	1	1									miRNA
hsa-mir-325	Human	X	76225829	76225926	97	18	11	1	1	1	MIR / L2a / L2b	44 / 46 / 42	132					SINE; Non-LTR Retrotransposon; / CR1; Non-LTR Retrotransposon;	TE
hsa-mir-326	Human	11	75046136	75046230	94	3	3	1	1	1	Arthur1B	11	11					DNA/hAT	TE-derived
hsa-mir-328	Human	16	67236224	67236298	74	7	6	1	1	1									miRNA
hsa-mir-329-1	Human	14	101493122	101493201	79	3	2	2	1	1									miRNA
hsa-mir-329-2	Human	14	101493437	101493520	83	3	2	2	1	1									miRNA
hsa-mir-330	Human	19	46142252	46142345	93	6	4	1	1	1	MIRb	49	49					SINE2/tRNA; SINE; Non-LTR Retrotransposon;	TE-derived
hsa-mir-331	Human	12	95702196	95702289	93	9	8	1	1	1									miRNA
hsa-mir-335	Human	7	130135952	130136045	93	2	2	1	1	1	MIRb	1	1					SINE2/tRNA; SINE; Non-LTR Retrotransposon;	TE-derived
hsa-mir-337	Human	14	101340830	101340922	92	2	2	1	1	1									miRNA
hsa-mir-338	Human	17	79099683	79099749	66	2	2	1	1	1									miRNA
hsa-mir-339	Human	7	1062569	1062662	93	10	9	1	1	1									miRNA
hsa-mir-33a	Human	22	42296948	42297016	68	1	1	1	1	1									miRNA
hsa-mir-33b	Human	17	17717150	17717245	95	2	2	1	1	1									miRNA
hsa-mir-340	Human	5	179442303	179442397	94	2	2	1	1	1	MARNA	38	38	MARNA	0.8947	37	37	Mariner/Tc1; DNA transposon ; non-autonomous ;	TE-derived
hsa-mir-342	Human	14	100575992	100576090	98	1	1	1	1	1	MamSINE1	98	98	MamSINE1	0.7000	79	79	tRNA; Pseudogene;	TE
hsa-mir-345	Human	14	100774196	100774293	97	7	5	1	1	1	MIRc	38	38					SINE2/tRNA; SINE; Non-LTR Retrotransposon;	TE-derived
hsa-mir-346	Human	10	88024451	88024545	94	6	5	1	1	1									miRNA
hsa-mir-34a	Human	1	9211727	9211836	109	3	3	1	1	1									miRNA
hsa-mir-34b	Human	11	111383663	111383746	83	1	1	1	1	1									miRNA
hsa-mir-34c	Human	11	111384164	111384240	76	1	1	1	1	1									miRNA
hsa-mir-3529	Human	15	89155078	89155155	77	3	3	1	1	1									miRNA
hsa-mir-3545	Human	14	104583755	104583840	85	2	2	1	1	1									miRNA
hsa-mir-3591	Human	18	56118312	56118384	72	2	2	1	1	1									miRNA
hsa-mir-3605	Human	1	33797994	33798093	99	2	2	1	1	1									miRNA
hsa-mir-3606	Human	2	189860356	189860418	62	6	6	1	1	1	AT_rich	22	22						miRNA
hsa-mir-3607	Human	5	85916314	85916392	78	2	2	1	1	1									miRNA
hsa-mir-3609	Human	7	98479273	98479352	79	12	8	1	1	1									miRNA
hsa-mir-361	Human	X	85158641	85158712	71	5	4	2	2	2	MER5A	58	58					hAT; DNA transposon ; non-autonomous	TE
hsa-mir-3610	Human	8	117886967	117887039	72	1	1	1	1	1									miRNA
hsa-mir-3611	Human	10	35368526	35368608	82	18	12	2	2	2	Tigger7	82	82					Mariner/Tc1; DNA transposon ; non-autonomous ;	TE
hsa-mir-3612	Human	12	128778637	128778723	86	5	5	1	1	1									miRNA
hsa-mir-3613	Human	13	50570551	50570637	86	5	3	1	1	1									miRNA
hsa-mir-3614	Human	17	54968631	54968716	85	2	2	1	1	1									miRNA
hsa-mir-3615	Human	17	72744752	72744838	86	1	1	1	1	1									miRNA
hsa-mir-3616	Human	20	45795609	45795700	91	1	1	1	1	1									miRNA
hsa-mir-3617	Human	20	44333741	44333819	78	1	1	1	1	1	MIR3	78	78					SINE; Non-LTR Retrotransposon;	TE
hsa-mir-3618	Human	22	20073269	20073356	87	3	3	1	1	1									miRNA
hsa-mir-3619	Human	22	46486924	46487006	82	1	1	1	1	1									miRNA
hsa-mir-362	Human	X	49773572	49773636	64	1	1	1	1	1									miRNA
hsa-mir-3620	Human	1	228284964	228285042	78	5	3	1	1	1	GGCTG	20	20						miRNA
hsa-mir-3621	Human	9	140063638	140063722	84	1	1	1	1	1									miRNA
hsa-mir-3622a	Human	8	27559194	27559276	82	4	3	2	1	1									miRNA
hsa-mir-3622b	Human	8	27559190	27559284	94	5	4	2	1	1	AluJo	2	2					SINE1/7SL; SINE; Non-LTR Retrotransposon;	TE-derived
hsa-mir-363	Human	X	133303408	133303482	74	3	2	1	1	1									miRNA
hsa-mir-3646	Human	20	43036760	43036843	83	14	10	1	1	1	MIR	1	1					SINE; Non-LTR Retrotransposon;	TE-derived
hsa-mir-3647	Human	16	70563402	70563502	100	4	3	1	1	1									miRNA
hsa-mir-3648	Human	21	9825832	9826011	179	9	6	3	2	2	CGG	92	92	MERMITE18D	0.7032	180	180	DNA transposon ; non-autonomous ;	TE-derived
hsa-mir-3649	Human	12	1769481	1769546	65	1	1	1	1	1									miRNA
hsa-mir-365-1	Human	16	14403142	14403228	86	5	5	2	2	2									miRNA
hsa-mir-365-2	Human	17	29902430	29902540	110	4	4	1	2	1									miRNA
hsa-mir-3650	Human	5	38557604	38557663	59	1	1	1	2	1									miRNA
hsa-mir-3651	Human	9	95054740	95054829	89	2	2	1	1	1									miRNA
hsa-mir-3652	Human	12	104324203	104324333	130	7	6	2	2	2									miRNA
hsa-mir-3653	Human	22	29729147	29729256	109	1	1	1	1	1									miRNA
hsa-mir-3654	Human	7	132719620	132719675	55	10	8	6	6	5									miRNA
hsa-mir-3655	Human	5	140027429	140027511	82	2	2	1	1	1									miRNA
hsa-mir-3656	Human	11	118889654	118889722	68	2	2	1	1	1									miRNA
hsa-mir-3657	Human	12	112475403	112475519	116	15	8	1	1	1	L1MC4	116	116					L1; Non-LTR Retrotransposon;	TE
hsa-mir-3658	Human	1	165877158	165877213	55	1	1	1	1	1									miRNA
hsa-mir-3659	Human	1	38554903	38555001	98	4	3	2	1	1									miRNA
hsa-mir-3660	Human	5	89312438	89312537	99	4	3	1	1	1									miRNA
hsa-mir-3661	Human	5	133561448	133561543	95	5	4	3	3	3									miRNA
hsa-mir-3662	Human	6	135300476	135300570	94	2	2	1	1	1									miRNA
hsa-mir-3663	Human	10	118927189	118927285	96	2	2	1	1	1									miRNA
hsa-mir-3664	Human	11	70718375	70718473	98	4	2	2	1	1	MER46C	25	25					Mariner/Tc1; DNA transposon;	TE-derived
hsa-mir-3665	Human	13	78272147	78272251	104	53	19	1	1	1	CCG	48	48	CACTA-L	0.8333	45	45	EnSpm; DNA transposon;	TE-derived
hsa-mir-3666	Human	7	114293400	114293510	110	2	2	1	1	1									miRNA
hsa-mir-3667	Human	22	49937041	49937114	73	4	3	2	1	1	MLT1H	73	73					ERV3; Endogenous Retrovirus;	TE
hsa-mir-3668	Human	6	140526389	140526463	74	4	4	1	1	1	MIR3	22	22					SINE; Non-LTR Retrotransposon;	TE-derived
hsa-mir-3669	Human	8	130509594	130509674	80	49	12	16	9	6	CATATA / TA	22 / 54	76						TE-derived
hsa-mir-367	Human	4	113569030	113569097	67	2	2	1	1	1									miRNA
hsa-mir-3670	Human	16 / 16 / 16	15001574 / 16400227 / 18499555	15001638 / 16400291 / 18499619	64	10	5	4	4	1	LTR16A1	52	52	MamRep38 / LTR16A1	0.7576 / 0.6917	0 / 52	52	ERV3; Endogenous Retrovirus;	TE
hsa-mir-3671	Human	1	65523438	65523525	87	6	5	1	1	1									miRNA
hsa-mir-3672	Human	X	120504826	120504907	81	20	11	2	1	1	L1M1	81	81	L1M3A_5	0.8103	56	56	L1; Non-LTR Retrotransposon;	TE
hsa-mir-3673	Human	8	130508088	130508189	101	70	15	23	13	9	TA	101	101						TE-derived
hsa-mir-3674	Human	8	1749291	1749358	67	163	22	94	91	21	LTR8A	67	67	LTR8A	0.8750	68	68	ERV1; Endogenous Retrovirus;	TE
hsa-mir-3675	Human	1	17185444	17185516	72	5	1	5	5	1									miRNA
hsa-mir-3676	Human	17	8090493	8090577	84	23	10	3	3	3	tRNA_Thr_ACY	60	60	tRNA-Thr-ACY_	0.9600	59	59	tRNA; Pseudogene;	TE-derived
hsa-mir-3677	Human	16	2320714	2320773	59	4	4	1	1	1									miRNA
hsa-mir-3678	Human	17	73402150	73402243	93	3	2	2	1	1									miRNA
hsa-mir-3679	Human	2	134884696	134884763	67	2	2	1	1	1									miRNA
hsa-mir-3680	Human	16 / 16	21517370 / 29610500	21517456 / 29610586	86	10	7	4	4	2	MER96	86	86	Alu2_TS / MER96	0.7912 / 0.7895	0 / 87	87	hAT; DNA transposon ; non-autonomous	TE
hsa-mir-3681	Human	2	12339256	12339327	71	3	2	2	1	1	LTR16D1	71	71					ERV3; Endogenous Retrovirus;	TE
hsa-mir-3682	Human	2	54076259	54076342	83	3	3	1	1	1									miRNA
hsa-mir-3683	Human	7	7106595	7106676	81	128	23	14	12	8	SATR1	81	81	SATR1	0.8935	82	82	SAT; Satellite; Simple Repeat;	TE
hsa-mir-3684	Human	4	99918538	99918611	73	1	1	1	1	1									miRNA
hsa-mir-3685	Human	12	95703699	95703760	61	1	1	1	1	1									miRNA
hsa-mir-3686	Human	8	130496303	130496388	85	11	9	2	1	1	L1MEc	85	85					L1; Non-LTR Retrotransposon;	TE
hsa-mir-3687	Human	21	9826203	9826263	60	3	2	3	2	2									miRNA
hsa-mir-3688-1	Human	4	160049954	160050046	92	5	3	2	1	1									miRNA
hsa-mir-3688-2	Human	4	160049957	160050043	86	8	6	2	1	1									miRNA
hsa-mir-3689a	Human	9	137741333	137741410	77	20	5	5	1	1									miRNA
hsa-mir-3689b	Human	9	137741971	137742118	147	19	4	5	1	1									miRNA
hsa-mir-3689c	Human	9	137741144	137741215	71	7	1	6	1	1				L1VL2_5	0.7259	72	72	L1; Non-LTR Retrotransposon;	TE
hsa-mir-3689d-1	Human	9	137741455	137741528	73	6	1	4	1	1									miRNA
hsa-mir-3689d-2	Human	9	137742123	137742202	79	6	1	6	1	1									miRNA
hsa-mir-3689e	Human	9	137742416	137742487	71	11	2	2	1	1									miRNA
hsa-mir-3689f	Human	9	137742588	137742653	65	9	3	3	1	1									miRNA
hsa-mir-369	Human	14	101531935	101532004	69	1	1	1	1	1									miRNA
hsa-mir-3690	Human	X	1412811	1412885	74	13	3	4	2	2									miRNA
hsa-mir-3691	Human	6	5148467	5148556	89	2	2	1	1	1									miRNA
hsa-mir-3692	Human	6	157950164	157950232	68	4	4	1	1	1									miRNA
hsa-mir-370	Human	14	101377476	101377550	74	2	2	1	1	1	MIRb	74	74					SINE2/tRNA; SINE; Non-LTR Retrotransposon;	TE
hsa-mir-371	Human	19	54290929	54290995	66	3	3	1	1	1									miRNA
hsa-mir-3713	Human	15	76878988	76879032	44	1	1	1	1	1	MER2B	44	44					Mariner/Tc1; DNA transposon ; non-autonomous ;	TE
hsa-mir-3714	Human	3	16974688	16974752	64	1	1	1	1	1									miRNA
hsa-mir-371b	Human	19	54290931	54290996	65	3	3	1	1	1									miRNA
hsa-mir-372	Human	19	54291144	54291210	66	2	2	1	1	1									miRNA
hsa-mir-373	Human	19	54291959	54292027	68	1	1	1	1	1									miRNA
hsa-mir-374a	Human	X	73507121	73507192	71	3	3	1	1	1	L2c	38	38					CR1; Non-LTR Retrotransposon;	TE-derived
hsa-mir-374b	Human	X	73438382	73438453	71	2	1	1	1	1	L2c	36	36					CR1; Non-LTR Retrotransposon;	TE-derived
hsa-mir-374c	Human	X	73438384	73438453	69	2	1	1	1	1	L2c	34	34					CR1; Non-LTR Retrotransposon;	TE-derived
hsa-mir-375	Human	2	219866367	219866430	63	1	1	1	1	1									miRNA
hsa-mir-376a-1	Human	14	101507119	101507186	67	4	2	2	1	1									miRNA
hsa-mir-376a-2	Human	14	101506406	101506485	79	7	3	5	1	1									miRNA
hsa-mir-376b	Human	14	101506773	101506872	99	5	1	4	1	1									miRNA
hsa-mir-376c	Human	14	101506027	101506092	65	5	4	1	1	1									miRNA
hsa-mir-377	Human	14	101528387	101528455	68	2	2	1	1	1									miRNA
hsa-mir-378	Human	5	149112388	149112453	65	24	16	2	2	2	MIRc / MIRc	24 / 44	68					SINE2/tRNA; SINE; Non-LTR Retrotransposon;	TE
hsa-mir-378b	Human	3	10371913	10371969	56	27	15	1	1	1	MIR3 / MIRc	18 / 36	54	MIRc	0.9444	35	35	SINE; Non-LTR Retrotransposon; / SINE2/tRNA; SINE; Non-LTR Retrotransposon;	TE
hsa-mir-378c	Human	10	132760851	132760931	80	9	9	1	1	1									miRNA
hsa-mir-378d-1	Human	4	5925002	5925055	53	4	4	1	1	1	MIRb	23	23					SINE2/tRNA; SINE; Non-LTR Retrotransposon;	TE-derived
hsa-mir-378d-2	Human	8	94928250	94928347	97	18	14	1	1	1	MIRc	68	68					SINE2/tRNA; SINE; Non-LTR Retrotransposon;	TE-derived
hsa-mir-378e	Human	5	169455492	169455570	78	8	7	1	1	1	MIRb / MIRc	18 / 25	43					SINE2/tRNA; SINE; Non-LTR Retrotransposon;	TE-derived
hsa-mir-378f	Human	1	24255560	24255637	77	13	11	1	1	1	MIRc	40	40					SINE2/tRNA; SINE; Non-LTR Retrotransposon;	TE-derived
hsa-mir-378g	Human	1	95211416	95211456	40	26	17	3	3	3	MIR3	40	40	MIR3	0.7101	41	41	SINE; Non-LTR Retrotransposon;	TE
hsa-mir-378h	Human	5	154209018	154209100	82	6	6	1	1	1	MIRc	82	82	MIRc	0.7531	78	78	SINE2/tRNA; SINE; Non-LTR Retrotransposon;	TE
hsa-mir-378i	Human	22	42319226	42319301	75	21	12	1	1	1	MIRc	75	75					SINE2/tRNA; SINE; Non-LTR Retrotransposon;	TE
hsa-mir-379	Human	14	101488403	101488469	66	1	1	1	1	1									miRNA
hsa-mir-380	Human	14	101491354	101491414	60	1	1	1	1	1									miRNA
hsa-mir-381	Human	14	101512257	101512331	74	1	1	1	1	1									miRNA
hsa-mir-382	Human	14	101520643	101520718	75	1	1	1	1	1									miRNA
hsa-mir-383	Human	8	14710947	14711019	72	1	1	1	1	1									miRNA
hsa-mir-384	Human	X	76139698	76139785	87	3	2	1	1	1									miRNA
hsa-mir-3907	Human	7	151130575	151130725	150	20	8	2	2	1									miRNA
hsa-mir-3908	Human	12	124020956	124021081	125	184	24	2	2	2	FLAM_A / AluSx	50 / 46	96					SINE; Non-LTR Retrotransposon;	TE-derived
hsa-mir-3909	Human	22	35731633	35731751	118	4	4	1	1	1	L2c	86	86					CR1; Non-LTR Retrotransposon;	TE-derived
hsa-mir-3910-1	Human	9	94398533	94398643	110	7	4	1	1	1	HAL1	56	56					L1; Non-LTR Retrotransposon;	TE-derived
hsa-mir-3910-2	Human	9	94398546	94398627	81	6	3	1	1	1	HAL1	43	43					L1; Non-LTR Retrotransposon;	TE-derived
hsa-mir-3911	Human	9	130452966	130453074	108	7	6	1	1	1									miRNA
hsa-mir-3912	Human	5	170813660	170813764	104	2	1	1	1	1	MER39 / L1MC4a	8 / 43	51					ERV1; Endogenous Retrovirus; / L1; Non-LTR Retrotransposon;	TE-derived
hsa-mir-3913-1	Human	12	69978502	69978603	101	9	5	1	1	1									miRNA
hsa-mir-3913-2	Human	12	69978503	69978602	99	9	6	3	2	2									miRNA
hsa-mir-3914-1	Human	7	70772658	70772756	98	3	2	1	1	1									miRNA
hsa-mir-3914-2	Human	7	70772660	70772754	94	4	3	1	1	1									miRNA
hsa-mir-3915	Human	X	32601773	32601869	96	6	5	1	1	1	L1ME3A	96	96					L1; Non-LTR Retrotransposon;	TE
hsa-mir-3916	Human	1	247365269	247365362	93	21	9	2	2	2									miRNA
hsa-mir-3917	Human	1	26232853	26232945	92	2	2	1	1	1									miRNA
hsa-mir-3918	Human	6	159185693	159185785	92	1	1	1	1	1									miRNA
hsa-mir-3919	Human	3	159000435	159000523	88	8	3	2	1	1	L1M6	45	45					L1; Non-LTR Retrotransposon;	TE-derived
hsa-mir-3920	Human	11	101390551	101390636	85	2	1	2	1	1	L2a	30	30					CR1; Non-LTR Retrotransposon;	TE-derived
hsa-mir-3921	Human	3	99683158	99683242	84	2	1	2	1	1	L2b	30	30					CR1; Non-LTR Retrotransposon;	TE-derived
hsa-mir-3922	Human	12	104985411	104985494	83	4	3	2	1	1									miRNA
hsa-mir-3923	Human	3	79557037	79557119	82	67	20	1	1	1	MLT1C	82	82					ERV3; Endogenous Retrovirus;	TE
hsa-mir-3924	Human	10	59064239	59064319	80	5	4	1	1	1	TA	61	61						miRNA
hsa-mir-3925	Human	6	36590213	36590289	76	108	18	2	2	2	Tigger1	43	43	TIGGER1	0.8936	44	44	Mariner/Tc1; DNA transposon;	TE-derived
hsa-mir-3926-1	Human	8	12584741	12584813	72	4	3	1	1	1									miRNA
hsa-mir-3926-2	Human	8	12584746	12584808	62	3	2	2	1	1									miRNA
hsa-mir-3927	Human	9	112273755	112273825	70	4	3	1	1	1	MLT1H2	70	70					ERV3; Endogenous Retrovirus;	TE
hsa-mir-3928	Human	22	31556048	31556105	57	1	1	1	1	1									miRNA
hsa-mir-3929	Human	18	33514051	33514105	54	197	22	8	8	6	AluJb	54	54	AluJ	0.8148	55	55	SINE1/7SL; SINE; Non-LTR Retrotransposon;	TE
hsa-mir-3934	Human	6	33665905	33666011	106	45	15	1	1	1	MIR	99	99	MIR	0.7732	94	94	SINE; Non-LTR Retrotransposon;	TE
hsa-mir-3935	Human	16	56279432	56279535	103	2	2	1	1	1									miRNA
hsa-mir-3936	Human	5	131701182	131701291	109	8	7	1	1	1	LTR32	16	16					ERV3; Endogenous Retrovirus;	TE-derived
hsa-mir-3937	Human	X	39520470	39520575	105	1	1	1	1	1	MLT1G	105	105					ERV3; Endogenous Retrovirus;	TE
hsa-mir-3938	Human	3	55886520	55886622	102	3	2	1	1	1	AT_rich	24	24						miRNA
hsa-mir-3939	Human	6	167411295	167411400	105	2	2	2	2	2									miRNA
hsa-mir-3940	Human	19	6416421	6416522	101	1	1	1	1	1									miRNA
hsa-mir-3941	Human	10	124176481	124176583	102	11	11	1	1	1									miRNA
hsa-mir-3942	Human	15	35664457	35664565	108	8	7	1	1	1									miRNA
hsa-mir-3943	Human	7	43190494	43190593	99	2	2	1	1	1									miRNA
hsa-mir-3944	Human	10	135185060	135185167	107	1	1	1	1	1									miRNA
hsa-mir-3945	Human	4	185772167	185772264	97	1	1	1	1	1									miRNA
hsa-mir-3960	Human	9	130548112	130548202	90	30	10	2	2	2	CGG	43	43						miRNA
hsa-mir-3972	Human	1	17604384	17604470	86	4	3	1	1	1	MER45C	86	86	MER45C	0.7262	0	0	hAT; DNA transposon; non-autonomous	TE
hsa-mir-3973	Human	11	36031648	36031754	106	3	3	1	1	1									miRNA
hsa-mir-3974	Human	12	17826233	17826328	95	4	3	1	1	1									miRNA
hsa-mir-3975	Human	18	33171701	33171770	69	1	1	1	1	1									miRNA
hsa-mir-3976	Human	18	5840694	5840832	138	5	4	1	1	1									miRNA
hsa-mir-3977	Human	5	82135974	82136043	69	3	2	1	1	1									miRNA
hsa-mir-3978	Human	X	109325346	109325446	100	1	1	1	1	1									miRNA
hsa-mir-409	Human	14	101531637	101531715	78	1	1	1	1	1									miRNA
hsa-mir-410	Human	14	101532249	101532328	79	2	1	1	1	1									miRNA
hsa-mir-411	Human	14	101489662	101489757	95	2	1	1	1	1									miRNA
hsa-mir-412	Human	14	101531784	101531874	90	1	1	1	1	1									miRNA
hsa-mir-421	Human	X	73438212	73438296	84	56	11	1	1	1	L2c	42	42					CR1; Non-LTR Retrotransposon;	TE-derived
hsa-mir-422a	Human	15	64163129	64163218	89	3	2	1	1	1	MIRc	89	89					SINE2/tRNA; SINE; Non-LTR Retrotransposon;	TE
hsa-mir-423	Human	17	28444097	28444190	93	1	1	1	1	1									miRNA
hsa-mir-424	Human	X	133680644	133680741	97	3	3	1	1	1									miRNA
hsa-mir-425	Human	3	49057581	49057667	86	1	1	1	1	1									miRNA
hsa-mir-4251	Human	1	3044539	3044599	60	3	3	1	1	1									miRNA
hsa-mir-4252	Human	1	6489894	6489956	62	3	2	2	2	1									miRNA
hsa-mir-4253	Human	1	23189652	23189719	67	2	2	1	1	1									miRNA
hsa-mir-4254	Human	1	32224261	32224336	75	4	3	1	1	1									miRNA
hsa-mir-4255	Human	1	37627164	37627235	71	1	1	1	1	1									miRNA
hsa-mir-4256	Human	1	113004392	113004455	63	3	3	1	1	1									miRNA
hsa-mir-4257	Human	1	150524405	150524490	85	3	3	1	1	1									miRNA
hsa-mir-4258	Human	1	154948169	154948259	90	9	5	1	1	1									miRNA
hsa-mir-4259	Human	1	159869769	159869869	100	6	5	1	1	1									miRNA
hsa-mir-4260	Human	1	209796789	209796855	66	2	2	1	1	1									miRNA
hsa-mir-4261	Human	2	10332740	10332797	57	5	5	1	1	1									miRNA
hsa-mir-4262	Human	2	11977059	11977112	53	3	3	1	1	1									miRNA
hsa-mir-4263	Human	2	28219234	28219316	82	2	2	1	1	1	L1MEg1	49	49					L1; Non-LTR Retrotransposon;	TE-derived
hsa-mir-4264	Human	2	79876420	79876485	65	3	3	1	1	1									miRNA
hsa-mir-4265	Human	2	109757946	109758044	98	9	6	1	1	1									miRNA
hsa-mir-4266	Human	2	109930027	109930081	54	1	1	1	1	1									miRNA
hsa-mir-4267	Human	2	110827538	110827619	81	5	3	3	3	1									miRNA
hsa-mir-4268	Human	2	220771223	220771286	63	2	2	1	1	1									miRNA
hsa-mir-4269	Human	2	240227157	240227240	83	9	7	1	1	1									miRNA
hsa-mir-4270	Human	3	15537746	15537815	69	3	3	1	1	1									miRNA
hsa-mir-4271	Human	3	49311553	49311619	66	1	1	1	1	1									miRNA
hsa-mir-4272	Human	3	67275888	67275951	63	3	3	1	1	1									miRNA
hsa-mir-4273	Human	3	75787431	75787514	83	29	9	3	3	3				Carsat3 / Carsat3	0.7755 / 0.8043	49 / 22	71	Satellite; Simple Repeat;	TE
hsa-mir-4274	Human	4	7461755	7461845	90	2	2	1	1	1									miRNA
hsa-mir-4275	Human	4	28821204	28821290	86	1	1	1	1	1									miRNA
hsa-mir-4276	Human	4	175344946	175345015	69	1	1	1	1	1									miRNA
hsa-mir-4277	Human	5	1708900	1708983	83	5	4	1	1	1									miRNA
hsa-mir-4278	Human	5	6827966	6828034	68	1	1	1	1	1									miRNA
hsa-mir-4279	Human	5	31936208	31936265	57	1	1	1	1	1									miRNA
hsa-mir-4280	Human	5	86410696	86410771	75	3	3	1	1	1									miRNA
hsa-mir-4281	Human	5	176056440	176056501	61	2	2	1	1	1				MER34-int	0.7778	35	35	ERV1; Endogenous Retrovirus;	TE-derived
hsa-mir-4282	Human	6	73677410	73677476	66	3	3	1	1	1									miRNA
hsa-mir-4283-1	Human	7	57023492	57023571	79	3	1	3	3	1									miRNA
hsa-mir-4283-2	Human	7	63081468	63081547	79	3	1	3	3	1									miRNA
hsa-mir-4284	Human	7	73125647	73125727	80	1	1	1	1	1									miRNA
hsa-mir-4285	Human	7	101936369	101936453	84	1	1	1	1	1									miRNA
hsa-mir-4286	Human	8	10524488	10524580	92	46	13	1	1	1	MLT1J_int / MLT1J	27 / 60	87					ERV3; Endogenous Retrovirus;	TE
hsa-mir-4287	Human	8	27743556	27743633	77	1	1	1	1	1									miRNA
hsa-mir-4288	Human	8	28362633	28362699	66	4	4	1	1	1	LTR86B1	16	16					ERV3; Endogenous Retrovirus;	TE-derived
hsa-mir-4289	Human	9	91360751	91360820	69	2	2	1	1	1									miRNA
hsa-mir-429	Human	1	1104385	1104467	82	1	1	1	1	1									miRNA
hsa-mir-4290	Human	9	92785723	92785817	94	6	5	1	1	1									miRNA
hsa-mir-4291	Human	9	96581639	96581703	64	4	4	1	1	1									miRNA
hsa-mir-4292	Human	9	139725409	139725475	66	3	2	1	1	1									miRNA
hsa-mir-4293	Human	10	14425199	14425276	77	1	1	1	1	1	LFSINE_Vert	70	70					SINE; Non-LTR Retrotransposon;	TE
hsa-mir-4294	Human	10	50193557	50193632	75	2	2	1	1	1									miRNA
hsa-mir-4295	Human	10	114393929	114394013	84	1	1	1	1	1									miRNA
hsa-mir-4296	Human	10	126721352	126721439	87	6	5	1	1	1									miRNA
hsa-mir-4297	Human	10	131641563	131641638	75	2	2	1	1	1									miRNA
hsa-mir-4298	Human	11	1880694	1880766	72	5	5	1	1	1									miRNA
hsa-mir-4299	Human	11	11678198	11678269	71	5	5	1	1	1									miRNA
hsa-mir-4300	Human	11	81601783	81601878	95	1	1	1	1	1									miRNA
hsa-mir-4301	Human	11	113320745	113320810	65	2	2	1	1	1									miRNA
hsa-mir-4302	Human	12	26026953	26027012	59	2	2	1	1	1									miRNA
hsa-mir-4303	Human	12	98389161	98389226	65	1	1	1	1	1									miRNA
hsa-mir-4304	Human	12	123495214	123495275	61	3	2	1	1	1									miRNA
hsa-mir-4305	Human	13	40238171	40238272	101	3	3	1	1	1									miRNA
hsa-mir-4306	Human	13	100295313	100295403	90	2	2	1	1	1									miRNA
hsa-mir-4307	Human	14	27377848	27377931	83	24	14	1	1	1									miRNA
hsa-mir-4308	Human	14	55344831	55344911	80	9	7	1	1	1									miRNA
hsa-mir-4309	Human	14	103005981	103006063	82	3	2	1	1	1									miRNA
hsa-mir-431	Human	14	101347344	101347457	113	1	1	1	1	1									miRNA
hsa-mir-4310	Human	15	42158693	42158749	56	1	1	1	1	1									miRNA
hsa-mir-4311	Human	15	66332571	66332670	99	6	6	1	1	1									miRNA
hsa-mir-4312	Human	15	69094189	69094264	75	3	3	1	1	1									miRNA
hsa-mir-4313	Human	15	76054556	76054656	100	5	1	5	5	1									miRNA
hsa-mir-4314	Human	17	7991374	7991465	91	5	5	1	1	1									miRNA
hsa-mir-4315-1	Human	17	43552729	43552801	72	4	3	3	3	2									miRNA
hsa-mir-4315-2	Human	17	62818148	62818220	72	4	3	3	3	2									miRNA
hsa-mir-4316	Human	17	75393066	75393136	70	6	4	1	1	1									miRNA
hsa-mir-4317	Human	18	6374360	6374424	64	1	1	1	1	1	MIR	1	1					SINE; Non-LTR Retrotransposon;	TE-derived
hsa-mir-4318	Human	18	35237098	35237178	80	5	5	1	1	1									miRNA
hsa-mir-4319	Human	18	42550047	42550131	84	1	1	1	1	1									miRNA
hsa-mir-432	Human	14	101350820	101350913	93	1	1	1	1	1									miRNA
hsa-mir-4320	Human	18	47652869	47652933	64	1	1	1	1	1									miRNA
hsa-mir-4321	Human	19	2250638	2250717	79	3	3	1	1	1									miRNA
hsa-mir-4322	Human	19	10341089	10341161	72	1	1	1	1	1									miRNA
hsa-mir-4323	Human	19	42637597	42637665	68	3	3	2	2	2									miRNA
hsa-mir-4324	Human	19	49812054	49812125	71	1	1	1	1	1									miRNA
hsa-mir-4325	Human	20	55896558	55896647	89	4	3	1	1	1									miRNA
hsa-mir-4326	Human	20	61918160	61918218	58	3	3	1	1	1									miRNA
hsa-mir-4327	Human	21	31747612	31747696	84	2	2	1	1	1									miRNA
hsa-mir-4328	Human	X	78156691	78156746	55	1	1	1	1	1									miRNA
hsa-mir-4329	Human	X	112023946	112024016	70	13	12	1	1	1									miRNA
hsa-mir-433	Human	14	101348223	101348315	92	1	1	1	1	1									miRNA
hsa-mir-4330	Human	X	150336694	150336798	104	1	1	1	1	1									miRNA
hsa-mir-4417	Human	1	5624131	5624203	72	2	1	1	1	1									miRNA
hsa-mir-4418	Human	1	22592732	22592793	61	2	2	1	1	1	L2a	61	61					CR1; Non-LTR Retrotransposon;	TE
hsa-mir-4419a	Human	1	23384351	23384427	76	188	22	16	16	11	AluY	76	76	AluSz	0.9153	77	77	SINE1/7SL; SINE; Non-LTR Retrotransposon;	TE
hsa-mir-4419b	Human	12	128729051	128729118	67	160	26	16	16	11	MLT1E2 / AluSx3	1 / 66	67	AluJb	0.8517	68	68	ERV3; Endogenous Retrovirus; / SINE1/7SL; SINE; Non-LTR Retrotransposon;	TE
hsa-mir-4420	Human	1	31212003	31212079	76	3	3	1	1	1	MIR3	12	12					SINE; Non-LTR Retrotransposon;	TE-derived
hsa-mir-4421	Human	1	51525509	51525577	68	99	19	14	14	11	MER52A	68	68	MER52B	0.8346	69	69	ERV1; Endogenous Retrovirus;	TE
hsa-mir-4422	Human	1	55691314	55691396	82	3	2	1	1	1	MamGypLTR1a	41	41					Gypsy; LTR Retrotransposon;	TE-derived
hsa-mir-4423	Human	1	85599477	85599556	79	2	2	1	1	1									miRNA
hsa-mir-4424	Human	1	178646884	178646969	85	8	7	2	1	1	L1MA9	36	36					L1; Non-LTR Retrotransposon;	TE-derived
hsa-mir-4425	Human	1	25349994	25350077	83	2	2	1	1	1	MIR	83	83					SINE; Non-LTR Retrotransposon;	TE
hsa-mir-4426	Human	1	192685458	192685520	62	18	13	11	11	10									TE-derived
hsa-mir-4427	Human	1	233759898	233759965	67	1	1	1	1	1									miRNA
hsa-mir-4428	Human	1	237634419	237634491	72	176	27	45	44	19	LTR9	72	72	LTR9	0.9297	73	73	ERV1; Endogenous Retrovirus;	TE
hsa-mir-4429	Human	2	11680731	11680803	72	2	2	1	1	1									miRNA
hsa-mir-4430	Human	2	33643583	33643631	48	180	24	23	23	13	AluJr	48	48	AluY	0.9107	49	49	SINE1/7SL; SINE; Non-LTR Retrotransposon;	TE
hsa-mir-4431	Human	2	52929660	52929753	93	3	2	1	1	1	MSTB1	93	93					ERV3; Endogenous Retrovirus;	TE
hsa-mir-4432	Human	2	60614497	60614580	83	2	1	1	1	1									miRNA
hsa-mir-4433	Human	2	64567893	64567973	80	6	4	1	1	1	L2c	80	80					CR1; Non-LTR Retrotransposon;	TE
hsa-mir-4434	Human	2	64752647	64752699	52	1	1	1	1	1									miRNA
hsa-mir-4435-1	Human	2	87929274	87929353	79	2	1	2	2	1									miRNA
hsa-mir-4435-2	Human	2	112078590	112078663	73	3	2	2	2	1									miRNA
hsa-mir-4436a	Human	2	89111884	89111968	84	5	2	3	3	1									miRNA
hsa-mir-4436b	Human	2	110844010 / 111042430	110844100 / 111042520	90	7	3	5	3	1									miRNA
hsa-mir-4437	Human	2	182170320	182170379	59	1	1	1	1	1									miRNA
hsa-mir-4438	Human	2	214622791	214622883	92	8	6	2	1	1	L1MB1	92	92	L1MB3_5	0.8723	45	45	L1; Non-LTR Retrotransposon;	TE
hsa-mir-4439	Human	2	225875178	225875257	79	4	3	1	1	1									miRNA
hsa-mir-4440	Human	2	239990513	239990610	97	6	2	5	1	1									miRNA
hsa-mir-4441	Human	2	240007523	240007622	99	5	2	2	1	1									miRNA
hsa-mir-4442	Human	3	25706364	25706430	66	2	2	1	1	1	GC_rich	6	6						miRNA
hsa-mir-4443	Human	3	48238054	48238106	52	1	1	1	1	1									miRNA
hsa-mir-4444	Human	2 / 3	178077454 / 75263627	178077527 / 75263700	73	6	6	2	2	2									miRNA
hsa-mir-4445	Human	3	109321675	109321744	69	36	14	1	1	1	L1PB1	69	69					L1; Non-LTR Retrotransposon;	TE
hsa-mir-4446	Human	3	113313723	113313789	66	4	4	1	1	1									miRNA
hsa-mir-4447	Human	3	116569124	116569214	90	25	14	1	1	1	MER20 / HAL1	81 / 9	90	MER20	0.8049	81	81	hAT; DNA transposon ; non-autonomous / L1; Non-LTR Retrotransposon;	TE
hsa-mir-4448	Human	3	183604588	183604673	85	201	27	183	169	27	LTR13	85	85	LTR13	0.9755	86	86	ERV2; Endogenous Retrovirus;	TE
hsa-mir-4449	Human	4	53578849	53578914	65	7	5	2	1	1	GC_rich	40	40						miRNA
hsa-mir-4450	Human	4	77494721	77494785	64	1	1	1	1	1									miRNA
hsa-mir-4451	Human	4	86643621	86643686	65	3	3	1	1	1									miRNA
hsa-mir-4452	Human	4	87463635	87463705	70	33	14	1	1	1	FAM	70	70					SINE1/7SL; SINE; Non-LTR Retrotransposon;	TE
hsa-mir-4453	Human	4	153457580	153457668	88	3	3	1	1	1									miRNA
hsa-mir-4454	Human	4	164014726	164014780	54	202	22	198	194	22	LTR7B / HERVH_int	28 / 24	52	HERVH / LTR7Y	0.9274 / 0.9771	23 / 31	54	ERV3; Endogenous Retrovirus; / ERV1; Endogenous Retrovirus;	TE
hsa-mir-4455	Human	4	185859537	185859594	57	2	2	1	1	1	HAL1	57	57					L1; Non-LTR Retrotransposon;	TE
hsa-mir-4456	Human	5	535955	535997	42	1	1	1	1	1									miRNA
hsa-mir-4457	Human	5	1309425	1309492	67	2	2	1	1	1	L1MEc	39	39					L1; Non-LTR Retrotransposon;	TE-derived
hsa-mir-4458	Human	5	8461038	8461112	74	2	2	1	1	1									miRNA
hsa-mir-4459	Human	5	53371348	53371413	65	57	22	28	28	17	AluSz6	65	65	AluS	0.9274	66	66	SINE1/7SL; SINE; Non-LTR Retrotransposon;	TE
hsa-mir-4460	Human	5	128732755	128732840	85	3	2	2	1	1	HERVL40_int	18	18					LTR/ERVL	TE-derived
hsa-mir-4461	Human	5	134263729	134263802	73	5	4	3	3	3									miRNA
hsa-mir-4462	Human	6	37523141	37523198	57	1	1	1	1	1									miRNA
hsa-mir-4463	Human	6	76138123	76138189	66	76	20	5	5	2	MER5A	66	66	MER5A	0.8836	67	67	hAT; DNA transposon ; non-autonomous	TE
hsa-mir-4464	Human	6	91022461	91022552	91	2	1	2	1	1									miRNA
hsa-mir-4465	Human	6	141004951	141005020	69	2	1	2	1	1									miRNA
hsa-mir-4466	Human	6	157100812	157100865	53	2	2	1	1	1	CCGGG	21	21						miRNA
hsa-mir-4467	Human	7	102111916	102111978	62	2	2	1	1	1									miRNA
hsa-mir-4468	Human	7	137808504	137808567	63	5	5	5	5	5				HOPEBm2	0.7040	64	64	R1; Non-LTR Retrotransposon;	TE-derived
hsa-mir-4469	Human	8	42751340	42751418	78	1	1	1	1	1									miRNA
hsa-mir-4470	Human	8	62627347	62627418	71	1	1	1	1	1									miRNA
hsa-mir-4471	Human	8	101394991	101395073	82	6	5	2	1	1									miRNA
hsa-mir-4472-1	Human	8	143257700	143257779	79	8	5	1	1	1									miRNA
hsa-mir-4472-2	Human	12	116866057	116866123	66	156	26	6	6	6	AluSz6	48	48	AluS	0.9265	40	40	SINE1/7SL; SINE; Non-LTR Retrotransposon;	TE
hsa-mir-4473	Human	9	20411146	20411236	90	2	2	1	1	1									miRNA
hsa-mir-4474	Human	9	20502263	20502340	77	2	1	1	1	1									miRNA
hsa-mir-4475	Human	9	36823536	36823596	60	3	3	1	1	1									miRNA
hsa-mir-4476	Human	9	36893459	36893528	69	5	4	1	1	1									miRNA
hsa-mir-4477a	Human	9	68415308	68415388	80	57	23	7	5	5	Tigger1	80	80	TIGGER1	0.7754	41	41	Mariner/Tc1; DNA transposon;	TE
hsa-mir-4477b	Human	9	68415308	68415388	80	57	23	7	5	5	Tigger1	80	80	TIGGER1 / TIGGER1	0.8794 / 0.7760	46 / 32	78	Mariner/Tc1; DNA transposon;	TE
hsa-mir-4478	Human	9	124882361	124882446	85	2	2	1	1	1									miRNA
hsa-mir-4479	Human	9	139781185	139781255	70	1	1	1	1	1									miRNA
hsa-mir-448	Human	X	114058017	114058127	110	2	2	1	1	1									miRNA
hsa-mir-4480	Human	10	12620752	12620822	70	2	2	1	1	1	MIRb	49	49					SINE2/tRNA; SINE; Non-LTR Retrotransposon;	TE
hsa-mir-4481	Human	10	12695137	12695196	59	7	6	2	2	2	MSTC	59	59					ERV3; Endogenous Retrovirus;	TE
hsa-mir-4482	Human	10	106028094	106028163	69	3	3	1	1	1									miRNA
hsa-mir-4483	Human	10	115537752	115537813	61	1	1	1	1	1	AluJr4	12	12					SINE1/7SL; SINE; Non-LTR Retrotransposon;	TE-derived
hsa-mir-4484	Human	10	127508309	127508391	82	11	7	1	1	1	MER50_int	31	31					ERV1; Endogenous Retrovirus;	TE-derived
hsa-mir-4485	Human	11	10529817	10529873	56	12	11	6	6	6	LSU_rRNA_Hsa	25	25					rRNA; Pseudogene;	TE-derived
hsa-mir-4486	Human	11	19596857	19596919	62	1	1	1	1	1									miRNA
hsa-mir-4487	Human	11	47422521	47422593	72	2	2	1	1	1	L1ME3F	72	72					L1; Non-LTR Retrotransposon;	TE
hsa-mir-4488	Human	11	61276068	61276129	61	1	1	1	1	1									miRNA
hsa-mir-4489	Human	11	65416663	65416724	61	1	1	1	1	1									miRNA
hsa-mir-4490	Human	11	90288942	90289025	83	5	5	2	2	2									miRNA
hsa-mir-4491	Human	11	111218482	111218549	67	2	1	2	1	1	MER81	10	10					hAT; DNA transposon ; non-autonomous	TE-derived
hsa-mir-4492	Human	11	118781417	118781496	79	2	2	1	1	1									miRNA
hsa-mir-4493	Human	11	123252148	123252220	72	1	1	1	1	1									miRNA
hsa-mir-4494	Human	12	47757969	47758052	83	106	20	1	1	1	MER44A / Tigger7	34 / 56	90					Mariner/Tc1; DNA transposon ; non-autonomous ;	TE
hsa-mir-4495	Human	12	98332834	98332899	65	4	4	2	2	2	MIRc / MIRb	33 / 19	52					SINE2/tRNA; SINE; Non-LTR Retrotransposon;	TE
hsa-mir-4496	Human	12	109029586	109029646	60	33	9	1	1	1	MIRb	60	60					SINE2/tRNA; SINE; Non-LTR Retrotransposon;	TE
hsa-mir-4497	Human	12	110271153	110271241	88	3	2	1	1	1	C_rich	37	37						miRNA
hsa-mir-4498	Human	12	120593238	120593303	65	4	4	1	1	1									miRNA
hsa-mir-4499	Human	13	21007917	21007985	68	3	3	1	1	1									miRNA
hsa-mir-449a	Human	5	54466360	54466450	90	2	2	1	1	1									miRNA
hsa-mir-449b	Human	5	54466474	54466570	96	2	2	1	1	1									miRNA
hsa-mir-449c	Human	5	54468090	54468181	91	3	2	1	1	1									miRNA
hsa-mir-4500	Human	13	88270920	88270995	75	1	1	1	1	1									miRNA
hsa-mir-4501	Human	13	97079483	97079546	63	2	2	1	1	1	MIRb	63	63					SINE2/tRNA; SINE; Non-LTR Retrotransposon;	TE
hsa-mir-4502	Human	13	115039303	115039383	80	175	25	20	18	11	Tigger1	80	80	TIGGER1	0.9479	81	81	Mariner/Tc1; DNA transposon;	TE
hsa-mir-4503	Human	14	37421514	37421596	82	9	7	2	1	1									miRNA
hsa-mir-4504	Human	14	50766573	50766664	91	171	23	5	5	3	L1M2 / L1MA8	42 / 35	77	L1MA7	0.8321	92	92	L1; Non-LTR Retrotransposon;	TE
hsa-mir-4505	Human	14	74225450	74225522	72	4	4	1	1	1									miRNA
hsa-mir-4506	Human	14	94414572	94414648	76	1	1	1	1	1	MIR	76	76					SINE; Non-LTR Retrotransposon;	TE
hsa-mir-4507	Human	14	106324293	106324344	51	7	5	2	2	2	CAGCC	51	51	P-1_CR	0.7600	49	49	P; DNA transposon;	TE-derived
hsa-mir-4508	Human	15	23807209	23807278	69	2	2	1	1	1	MIR	16	16					SINE; Non-LTR Retrotransposon;	TE-derived
hsa-mir-4509-1	Human	15	22675148	22675241	93	10	5	5	3	2									miRNA
hsa-mir-4509-2	Human	15	28671637	28671730	93	10	5	5	3	2									miRNA
hsa-mir-4509-3	Human	15	28735898	28735991	93	10	5	5	3	2									miRNA
hsa-mir-450a-1	Human	X	133674371	133674461	90	5	5	1	1	1									miRNA
hsa-mir-450a-2	Human	X	133674538	133674637	99	7	6	1	1	1									miRNA
hsa-mir-450b	Human	X	133674215	133674292	77	6	5	2	1	1	L1ME4a	4	4					L1; Non-LTR Retrotransposon;	TE-derived
hsa-mir-451	Human	17	27188387	27188458	71	1	1	1	1	1									miRNA
hsa-mir-4510	Human	15	36219057	36219124	67	1	1	1	1	1	L2b	7	7					CR1; Non-LTR Retrotransposon;	TE-derived
hsa-mir-4511	Human	15	66011584	66011670	86	6	5	2	1	1	AT_rich	8	8						miRNA
hsa-mir-4512	Human	15	66789296	66789372	76	176	22	1	1	1	AluSz / AluJb	34 / 40	74	Alu2_TS	0.8913	45	45	SINE1/7SL; SINE; Non-LTR Retrotransposon;	TE
hsa-mir-4513	Human	15	75081013	75081098	85	1	1	1	1	1									miRNA
hsa-mir-4514	Human	15	81289758	81289814	56	1	1	1	1	1									miRNA
hsa-mir-4515	Human	15	83736087	83736167	80	4	4	1	1	1									miRNA
hsa-mir-4516	Human	16	2183120	2183205	85	11	7	5	5	1				AluSp	0.8986	0	0		miRNA
hsa-mir-4517	Human	16	28969904	28969982	78	1	1	1	1	1									miRNA
hsa-mir-4518	Human	16	30515240	30515322	82	80	20	1	1	1	MER117	48	48					hAT; DNA transposon; non-autonomous	TE-derived
hsa-mir-4519	Human	16	30886587	30886644	57	1	1	1	1	1									miRNA
hsa-mir-451b	Human	17	27188389	27188456	67	1	1	1	1	1									miRNA
hsa-mir-452	Human	X	151128100	151128184	84	3	3	1	1	1									miRNA
hsa-mir-4520a	Human	17	6558759	6558828	69	7	5	1	1	1	MIRb	8	8					SINE2/tRNA; SINE; Non-LTR Retrotransposon;	TE-derived
hsa-mir-4520b	Human	17	6558768	6558821	53	7	5	3	2	2	MIRb	1	1					SINE2/tRNA; SINE; Non-LTR Retrotransposon;	TE-derived
hsa-mir-4521	Human	17	8090263	8090322	59	1	1	1	1	1	tRNA_Ser_AGY	2	2					tRNA; Pseudogene;	TE-derived
hsa-mir-4522	Human	17	25620936	25621022	86	1	1	1	1	1									miRNA
hsa-mir-4523	Human	17	27717680	27717748	68	1	1	1	1	1	GC_rich	6	6						miRNA
hsa-mir-4524	Human	17	67095705	67095773	68	3	3	1	1	1									miRNA
hsa-mir-4525	Human	17	80626109	80626183	74	10	9	1	1	1	MER52A	74	74					ERV1; Endogenous Retrovirus;	TE
hsa-mir-4526	Human	18	13611113	13611199	86	4	4	1	1	1									miRNA
hsa-mir-4527	Human	18	44906867	44906936	69	4	4	1	1	1	MLT1J	69	69					ERV3; Endogenous Retrovirus;	TE
hsa-mir-4528	Human	18	50763471	50763560	89	3	3	1	1	1	AT_rich	3	3						miRNA
hsa-mir-4529	Human	18	53146452	53146529	77	2	1	2	1	1									miRNA
hsa-mir-4530	Human	19	39900263	39900318	55	1	1	1	1	1									miRNA
hsa-mir-4531	Human	19	45156956	45157002	46	2	2	1	1	1									miRNA
hsa-mir-4532	Human	20	56470450	56470500	50	1	1	1	1	1									miRNA
hsa-mir-4533	Human	20	59053169	59053239	70	5	5	1	1	1									miRNA
hsa-mir-4534	Human	22	38384801	38384860	59	1	1	1	1	1									miRNA
hsa-mir-4535	Human	22	49176107	49176165	58	1	1	1	1	1									miRNA
hsa-mir-4536	Human	X	55477893	55477953	60	4	3	1	1	1	CATA	1	1						miRNA
hsa-mir-4537	Human	14	106325653	106325722	69	35	11	3	2	2	CAGCT	69	69	P-1_CR	0.6410	70	70	P; DNA transposon;	TE-derived
hsa-mir-4538	Human	14	106324334	106324411	77	16	4	2	2	1	CAGCC / CAGCT	65 / 5	70	P-1_CR	0.6857	69	69	P; DNA transposon;	TE-derived
hsa-mir-4539	Human	14	106323682	106323741	59	21	8	2	2	2	CAGCT	59	59						miRNA
hsa-mir-454	Human	17	57215119	57215233	114	1	1	1	1	1									miRNA
hsa-mir-4540	Human	9	36864251	36864305	54	1	1	1	1	1									miRNA
hsa-mir-455	Human	9	116971714	116971809	95	1	1	1	1	1									miRNA
hsa-mir-4632	Human	1	12251762	12251839	77	2	2	1	1	1									miRNA
hsa-mir-4633	Human	5	128433381	128433459	78	2	1	1	1	1									miRNA
hsa-mir-4634	Human	5	174178737	174178790	53	1	1	1	1	1									miRNA
hsa-mir-4635	Human	5	1063011	1063089	78	1	1	1	1	1									miRNA
hsa-mir-4636	Human	5	9053928	9054007	79	2	1	2	1	1									miRNA
hsa-mir-4637	Human	5	14826038	14826121	83	1	1	1	1	1									miRNA
hsa-mir-4638	Human	5	180649566	180649633	67	2	2	1	1	1									miRNA
hsa-mir-4639	Human	6	16141778	16141861	83	4	2	1	1	1									miRNA
hsa-mir-4640	Human	6	30858660	30858749	89	14	12	6	6	6				Copia16-ZM_I	0.7385	53	53	LTR retrotransposon	TE-derived
hsa-mir-4641	Human	6	41566452	41566531	79	12	10	1	1	1									miRNA
hsa-mir-4642	Human	6	44403378	44403459	81	2	2	1	1	1									miRNA
hsa-mir-4643	Human	6	92231378	92231455	77	2	2	1	1	1									miRNA
hsa-mir-4644	Human	6	170639849	170639932	83	9	8	1	1	1									miRNA
hsa-mir-4645	Human	6	2854265	2854341	76	5	4	1	1	1									miRNA
hsa-mir-4646	Human	6	31668806	31668868	62	8	8	7	7	7									TE-derived
hsa-mir-4647	Human	6	44221943	44222022	79	9	8	1	1	1									miRNA
hsa-mir-4648	Human	7	2566708	2566786	78	6	5	1	1	1									miRNA
hsa-mir-4649	Human	7	44150441	44150523	82	4	3	1	1	1									miRNA
hsa-mir-4650-1	Human	7	66579309	66579384	75	3	2	2	2	1									miRNA
hsa-mir-4650-2	Human	7	72162874	72162949	75	3	2	2	2	1									miRNA
hsa-mir-4651	Human	7	75544515	75544587	72	1	1	1	1	1									miRNA
hsa-mir-4652	Human	7	93346240	93346317	77	2	2	1	1	1									miRNA
hsa-mir-4653	Human	7	100802754	100802836	82	2	2	1	1	1									miRNA
hsa-mir-4654	Human	1	162126897	162126972	75	2	2	1	1	1									miRNA
hsa-mir-4655	Human	7	1883816	1883889	73	1	1	1	1	1									miRNA
hsa-mir-4656	Human	7	4828196	4828270	74	10	7	1	1	1	MIRc	13	13					SINE2/tRNA; SINE; Non-LTR Retrotransposon;	TE-derived
hsa-mir-4657	Human	7	44921347	44921399	52	2	2	1	1	1									miRNA
hsa-mir-4658	Human	7	99754228	99754292	64	1	1	1	1	1									miRNA
hsa-mir-4659a	Human	8	6602685	6602765	80	7	6	2	1	1									miRNA
hsa-mir-4659b	Human	8	6602689	6602761	72	7	6	1	1	1									miRNA
hsa-mir-466	Human	3	31203196	31203279	83	113	22	17	15	12	L1ME3 / CATA	8 / 48	56					L1; Non-LTR Retrotransposon;	TE-derived
hsa-mir-4660	Human	8	8905955	8906028	73	6	5	1	1	1									miRNA
hsa-mir-4661	Human	8	92217713	92217787	74	2	1	2	1	1									miRNA
hsa-mir-4662a	Human	8	125834227	125834293	66	3	2	2	1	1	L1ME4a	66	66					L1; Non-LTR Retrotransposon;	TE
hsa-mir-4662b	Human	8	125834220	125834300	80	2	1	2	1	1	L1ME4a	80	80					L1; Non-LTR Retrotransposon;	TE
hsa-mir-4663	Human	8	124228028	124228103	75	3	3	1	1	1									miRNA
hsa-mir-4664	Human	8	144815253	144815323	70	1	1	1	1	1									miRNA
hsa-mir-4665	Human	9	6007826	6007904	78	1	1	1	1	1									miRNA
hsa-mir-4666	Human	1	228649775	228649853	78	3	2	2	1	1									miRNA
hsa-mir-4667	Human	9	35608084	35608162	78	3	3	1	1	1				hATm-53_HM	0.8000	0	0		miRNA
hsa-mir-4668	Human	9	114694380	114694449	69	9	7	1	1	1									miRNA
hsa-mir-4669	Human	9	137271257	137271318	61	4	4	1	1	1									miRNA
hsa-mir-4670	Human	9	95290266	95290340	74	2	1	2	1	1									miRNA
hsa-mir-4671	Human	1	234442213	234442285	72	1	1	1	1	1									miRNA
hsa-mir-4672	Human	9	130631694	130631774	80	62	17	1	1	1	MIRb	24	24					SINE2/tRNA; SINE; Non-LTR Retrotransposon;	TE-derived
hsa-mir-4673	Human	9	139414020	139414078	58	2	2	1	1	1									miRNA
hsa-mir-4674	Human	9	139440625	139440711	86	2	2	1	1	1									miRNA
hsa-mir-4675	Human	10	20840899	20840975	76	1	1	1	1	1									miRNA
hsa-mir-4676	Human	10	74480787	74480858	71	3	2	2	1	1	L2a	39	39					CR1; Non-LTR Retrotransposon;	TE-derived
hsa-mir-4677	Human	1	243509478	243509557	79	2	2	1	1	1									miRNA
hsa-mir-4678	Human	10	89263638	89263711	73	2	2	1	1	1									miRNA
hsa-mir-4679-1	Human	10	90823093	90823167	74	9	7	2	1	1									miRNA
hsa-mir-4679-2	Human	10	90823092	90823168	76	8	7	2	1	1									miRNA
hsa-mir-4680	Human	10	112657843	112657916	73	4	4	1	1	1									miRNA
hsa-mir-4681	Human	10	121137484	121137555	71	2	2	1	1	1									miRNA
hsa-mir-4682	Human	10	121718025	121718104	79	4	3	1	1	1									miRNA
hsa-mir-4683	Human	10	35930100	35930180	80	4	4	3	3	3									miRNA
hsa-mir-4684	Human	1	23046010	23046091	81	1	1	1	1	1	Charlie8	6	6					hAT; DNA transposon fossil;	TE-derived
hsa-mir-4685	Human	10	100191039	100191115	76	8	8	1	1	1									miRNA
hsa-mir-4686	Human	11	2194293	2194368	75	7	6	1	1	1									miRNA
hsa-mir-4687	Human	11	3877292	3877371	79	3	2	1	1	1									miRNA
hsa-mir-4688	Human	11	46397952	46398034	82	2	2	1	1	1									miRNA
hsa-mir-4689	Human	1	5922732	5922801	69	1	1	1	1	1									miRNA
hsa-mir-4690	Human	11	65403781	65403840	59	1	1	1	1	1									miRNA
hsa-mir-4691	Human	11	67801364	67801448	84	2	2	1	1	1									miRNA
hsa-mir-4692	Human	11	72494575	72494637	62	2	1	2	1	1									miRNA
hsa-mir-4693	Human	11	103720634	103720708	74	4	4	1	1	1									miRNA
hsa-mir-4694	Human	11	19781550	19781629	79	4	3	2	1	1									miRNA
hsa-mir-4695	Human	1	19209688	19209774	86	9	9	2	2	2									miRNA
hsa-mir-4696	Human	11	74431313	74431382	69	2	1	2	1	1									miRNA
hsa-mir-4697	Human	11	133768399	133768476	77	5	5	1	1	1									miRNA
hsa-mir-4698	Human	12	47581595	47581674	79	3	2	2	1	1									miRNA
hsa-mir-4699	Human	12	81552167	81552240	73	2	1	2	1	1	L2c	28	28					CR1; Non-LTR Retrotransposon;	TE-derived
hsa-mir-4700	Human	12	121160996	121161069	73	3	2	1	1	1									miRNA
hsa-mir-4701	Human	12	49165746	49165827	81	1	1	1	1	1									miRNA
hsa-mir-4703	Human	13	52126725	52126803	78	1	1	1	1	1									miRNA
hsa-mir-4704	Human	13	66792382	66792456	74	1	1	1	1	1	MLT1H1	74	74					ERV3; Endogenous Retrovirus;	TE
hsa-mir-4705	Human	13	102698284	102698354	70	2	1	2	1	1									miRNA
hsa-mir-4706	Human	14	65511406	65511487	81	4	4	1	1	1									miRNA
hsa-mir-4707	Human	14	23426159	23426238	79	4	4	2	2	2									miRNA
hsa-mir-4708	Human	14	65801835	65801901	66	3	2	1	1	1									miRNA
hsa-mir-4709	Human	14	74946836	74946907	71	1	1	1	1	1									miRNA
hsa-mir-4710	Human	14	105144031	105144086	55	1	1	1	1	1									miRNA
hsa-mir-4711	Human	1	60198899	60198968	69	1	1	1	1	1									miRNA
hsa-mir-4712	Human	15	50652526	50652607	81	4	3	1	1	1	MIRb	21	21					SINE2/tRNA; SINE; Non-LTR Retrotransposon;	TE-derived
hsa-mir-4713	Human	15	51534387	51534461	74	2	1	2	1	1									miRNA
hsa-mir-4714	Human	15	99327655	99327731	76	2	1	2	1	1									miRNA
hsa-mir-4715	Human	15	26093894	26093972	78	5	3	2	1	1									miRNA
hsa-mir-4716	Human	15	49461267	49461350	83	3	2	3	2	2									miRNA
hsa-mir-4717	Human	16	2324621	2324692	71	2	1	2	1	1									miRNA
hsa-mir-4718	Human	16	12814178	12814228	50	1	1	1	1	1									miRNA
hsa-mir-4719	Human	16	76902833	76902916	83	4	4	1	1	1									miRNA
hsa-mir-4720	Human	16	81418623	81418698	75	2	1	1	1	1									miRNA
hsa-mir-4721	Human	16	28855240	28855328	88	4	4	1	1	1									miRNA
hsa-mir-4722	Human	16	88782686	88782745	59	6	5	2	2	1									miRNA
hsa-mir-4723	Human	17	26687676	26687759	83	2	2	1	1	1									miRNA
hsa-mir-4724	Human	17	29861901	29861989	88	4	4	1	1	1									miRNA
hsa-mir-4725	Human	17	29902288	29902377	89	4	4	1	1	1									miRNA
hsa-mir-4726	Human	17	36875944	36876001	57	2	2	1	1	1									miRNA
hsa-mir-4727	Human	17	36982091	36982145	54	4	4	1	1	1									miRNA
hsa-mir-4728	Human	17	37882732	37882819	87	11	10	2	2	2									miRNA
hsa-mir-4729	Human	17	57443444	57443515	71	3	2	2	1	1									miRNA
hsa-mir-4730	Human	17	78393218	78393293	75	2	2	1	1	1									miRNA
hsa-mir-4731	Human	17	15154944	15155013	69	1	1	1	1	1	L3	7	7					CR1; Non-LTR Retrotransposon;	TE-derived
hsa-mir-4732	Human	17	27188673	27188748	75	5	5	1	1	1									miRNA
hsa-mir-4733	Human	17	29421368	29421443	75	3	2	2	1	1									miRNA
hsa-mir-4734	Human	17	36858515	36858584	69	1	1	1	1	1									miRNA
hsa-mir-4735	Human	1	196551543	196551611	68	1	1	1	1	1									miRNA
hsa-mir-4736	Human	17	56413337	56413383	46	1	1	1	1	1									miRNA
hsa-mir-4737	Human	17	58120386	58120466	80	3	1	3	1	1									miRNA
hsa-mir-4738	Human	17	73780602	73780688	86	2	2	1	1	1									miRNA
hsa-mir-4739	Human	17	77680985	77681058	73	20	11	3	3	3				XILON1_ZM_LTR	0.7027	74	74	Gypsy; LTR Retrotransposon;	TE-derived
hsa-mir-4740	Human	17	79374516	79374578	62	1	1	1	1	1									miRNA
hsa-mir-4741	Human	18	20513312	20513401	89	1	1	1	1	1	GC_rich	49	49						miRNA
hsa-mir-4742	Human	1	224585929	224586013	84	3	3	1	1	1									miRNA
hsa-mir-4743	Human	18	46196963	46197052	89	3	3	1	1	1									miRNA
hsa-mir-4744	Human	18	46576057	46576138	81	1	1	1	1	1									miRNA
hsa-mir-4745	Human	19	804932	805023	91	2	2	1	1	1									miRNA
hsa-mir-4746	Human	19	4445975	4446045	70	1	1	1	1	1									miRNA
hsa-mir-4747	Human	19	4932699	4932752	53	2	2	1	1	1									miRNA
hsa-mir-4748	Human	19	10890930	10891011	81	1	1	1	1	1									miRNA
hsa-mir-4749	Human	19	50357841	50357917	76	4	3	1	1	1									miRNA
hsa-mir-4750	Human	19	50391428	50391494	66	1	1	1	1	1	L2c	27	27					CR1; Non-LTR Retrotransposon;	TE-derived
hsa-mir-4751	Human	19	50436321	50436394	73	2	2	1	1	1									miRNA
hsa-mir-4752	Human	19	54785964	54786035	71	2	1	2	2	1									miRNA
hsa-mir-4753	Human	1	235353349	235353431	82	3	2	2	1	1	HAL1	14	14					L1; Non-LTR Retrotransposon;	TE-derived
hsa-mir-4754	Human	19	58898137	58898225	88	2	2	1	1	1									miRNA
hsa-mir-4755	Human	20	32636925	32636996	71	2	1	2	1	1									miRNA
hsa-mir-4756	Human	20	52684947	52685024	77	1	1	1	1	1	MER96	47	47					hAT; DNA transposon ; non-autonomous	TE-derived
hsa-mir-4757	Human	2	19548190	19548266	76	1	1	1	1	1									miRNA
hsa-mir-4758	Human	20	60907529	60907616	87	3	3	1	1	1									miRNA
hsa-mir-4759	Human	21	28326280	28326362	82	7	6	2	1	1									miRNA
hsa-mir-4760	Human	21	41584279	41584358	79	3	2	2	1	1									miRNA
hsa-mir-4761	Human	22	19951276	19951357	81	3	3	1	1	1									miRNA
hsa-mir-4762	Human	22	46156404	46156478	74	3	2	1	1	1									miRNA
hsa-mir-4763	Human	22	46509446	46509537	91	10	10	2	2	2									miRNA
hsa-mir-4764	Human	22	33832568	33832655	87	1	1	1	1	1									miRNA
hsa-mir-4765	Human	2	32860322	32860398	76	4	4	1	1	1									miRNA
hsa-mir-4766	Human	22	41209887	41209962	75	2	2	1	1	1									miRNA
hsa-mir-4767	Human	X	7065901	7065978	77	2	2	1	1	1									miRNA
hsa-mir-4768	Human	X	17444004	17444077	73	4	3	1	1	1									miRNA
hsa-mir-4769	Human	X	47446828	47446904	76	3	3	1	1	1									miRNA
hsa-mir-4770	Human	X	6301947	6302004	57	3	3	1	1	1									miRNA
hsa-mir-4771-1	Human	2	87421909	87421982	73	3	2	2	2	1	L1MEg	73	73					L1; Non-LTR Retrotransposon;	TE
hsa-mir-4771-2	Human	2	112528638	112528711	73	3	2	2	2	1	L1MEg	73	73					L1; Non-LTR Retrotransposon;	TE
hsa-mir-4772	Human	2	103048749	103048826	77	4	3	2	1	1	L1MA8	27	27					L1; Non-LTR Retrotransposon;	TE-derived
hsa-mir-4773-1	Human	2	152224848	152224925	77	5	4	2	1	1									miRNA
hsa-mir-4773-2	Human	2	152224848	152224925	77	5	4	2	1	1									miRNA
hsa-mir-4774	Human	2	169439453	169439528	75	3	2	1	1	1									miRNA
hsa-mir-4775	Human	2	208619531	208619605	74	12	6	5	4	4				AluJ	0.8354	0	0		miRNA
hsa-mir-4776-1	Human	2	213790981	213791060	79	5	2	2	1	1									miRNA
hsa-mir-4776-2	Human	2	213790981	213791060	79	5	2	2	1	1									miRNA
hsa-mir-4777	Human	2	232227419	232227504	85	8	6	1	1	1									miRNA
hsa-mir-4778	Human	2	66585381	66585460	79	3	3	1	1	1									miRNA
hsa-mir-4779	Human	2	86420149	86420231	82	6	4	2	1	1									miRNA
hsa-mir-4780	Human	2	88382038	88382118	80	4	4	1	1	1									miRNA
hsa-mir-4781	Human	1	54519752	54519827	75	2	2	1	1	1									miRNA
hsa-mir-4782	Human	2	114478867	114478945	78	4	3	2	1	1									miRNA
hsa-mir-4783	Human	2	128181113	128181194	81	1	1	1	1	1									miRNA
hsa-mir-4784	Human	2	132248733	132248809	76	3	2	3	3	2									miRNA
hsa-mir-4785	Human	2	161264321	161264393	72	2	2	2	2	2									miRNA
hsa-mir-4786	Human	2	240882432	240882511	79	1	1	1	1	1	HAL1b	31	31					L1; Non-LTR Retrotransposon;	TE-derived
hsa-mir-4787	Human	3	50712511	50712594	83	2	2	1	1	1									miRNA
hsa-mir-4788	Human	3	134156669	134156748	79	16	10	1	1	1									miRNA
hsa-mir-4789	Human	3	175087329	175087410	81	11	7	1	1	1	TG	2	2						miRNA
hsa-mir-4790	Human	3	5291862	5291940	78	3	1	2	1	1									miRNA
hsa-mir-4791	Human	3	19356340	19356423	83	2	2	1	1	1									miRNA
hsa-mir-4792	Human	3	24562853	24562926	73	1	1	1	1	1									miRNA
hsa-mir-4793	Human	3	48681627	48681713	86	3	3	1	1	1									miRNA
hsa-mir-4794	Human	1	65045530	65045606	76	2	1	2	1	1									miRNA
hsa-mir-4795	Human	3	87275339	87275427	88	3	2	1	1	1									miRNA
hsa-mir-4796	Human	3	114462292	114462372	80	3	1	2	1	1									miRNA
hsa-mir-4797	Human	3	197020749	197020819	70	3	2	2	1	1									miRNA
hsa-mir-4798	Human	4	7312177	7312251	74	3	2	2	1	1									miRNA
hsa-mir-4799	Human	4	148703746	148703819	73	3	2	2	1	1									miRNA
hsa-mir-4800	Human	4	2251804	2251883	79	8	7	1	1	1	CGGA	41	41	Sola1-1_AC	0.7619	41	41	Sola; DNA transposon ;	TE-derived
hsa-mir-4801	Human	4	37243532	37243613	81	27	13	1	1	1	MIRb	41	41					SINE2/tRNA; SINE; Non-LTR Retrotransposon;	TE-derived
hsa-mir-4802	Human	4	40504057	40504136	79	1	1	1	1	1									miRNA
hsa-mir-4803	Human	5	71465294	71465367	73	2	2	1	1	1									miRNA
hsa-mir-4804	Human	5	72174418	72174490	72	2	1	2	1	1									miRNA
hsa-mir-483	Human	11	2155364	2155439	75	11	9	1	1	1									miRNA
hsa-mir-484	Human	16	15737151	15737229	78	1	1	1	1	1									miRNA
hsa-mir-485	Human	14	101521756	101521828	72	1	1	1	1	1									miRNA
hsa-mir-486	Human	8	41517959	41518026	67	3	2	2	1	1									miRNA
hsa-mir-487a	Human	14	101518783	101518862	79	3	1	1	1	1									miRNA
hsa-mir-487b	Human	14	101512792	101512875	83	3	2	1	1	1	MIR	4	4					SINE; Non-LTR Retrotransposon;	TE-derived
hsa-mir-488	Human	1	176998499	176998581	82	3	3	1	1	1									miRNA
hsa-mir-489	Human	7	93113248	93113331	83	2	2	1	1	1									miRNA
hsa-mir-490	Human	7	136587914	136588041	127	1	1	1	1	1									miRNA
hsa-mir-491	Human	9	20716104	20716187	83	1	1	1	1	1									miRNA
hsa-mir-492	Human	12	95228174	95228289	115	9	8	2	2	2									miRNA
hsa-mir-493	Human	14	101335397	101335485	88	49	16	1	1	1	L2b	58	58	L2B	0.7241	57	57	CR1; Non-LTR Retrotransposon;	TE-derived
hsa-mir-494	Human	14	101495971	101496051	80	3	3	1	1	1									miRNA
hsa-mir-495	Human	14	101500092	101500173	81	2	1	2	1	1									miRNA
hsa-mir-496	Human	14	101526910	101527011	101	1	1	1	1	1									miRNA
hsa-mir-497	Human	17	6921230	6921341	111	2	2	1	1	1									miRNA
hsa-mir-498	Human	19	54177451	54177574	123	4	4	1	1	1									miRNA
hsa-mir-499	Human	20	33578179	33578300	121	1	1	1	1	1									miRNA
hsa-mir-499a	Human	20	33578203	33578275	72	1	1	1	1	1									miRNA
hsa-mir-500a	Human	X	49773039	49773122	83	5	2	4	1	1									miRNA
hsa-mir-500b	Human	X	49775280	49775358	78	5	2	3	1	1									miRNA
hsa-mir-501	Human	X	49774330	49774413	83	4	2	3	1	1									miRNA
hsa-mir-502	Human	X	49779206	49779291	85	3	1	3	1	1									miRNA
hsa-mir-503	Human	X	133680358	133680428	70	1	1	1	1	1									miRNA
hsa-mir-504	Human	X	137749872	137749954	82	4	3	1	1	1									miRNA
hsa-mir-5047	Human	17	62497332	62497431	99	2	2	1	1	1									miRNA
hsa-mir-505	Human	X	139006307	139006390	83	2	2	1	1	1									miRNA
hsa-mir-506	Human	X	146312238	146312361	123	4	4	1	1	1									miRNA
hsa-mir-507	Human	X	146312502	146312595	93	2	1	1	1	1									miRNA
hsa-mir-508	Human	X	146318431	146318545	114	3	2	1	1	1									miRNA
hsa-mir-509-1	Human	X	146342050	146342143	93	5	2	3	1	1									miRNA
hsa-mir-509-2	Human	X	146340278	146340368	90	5	1	5	1	1									miRNA
hsa-mir-509-3	Human	X	146341170	146341244	74	5	2	4	1	1									miRNA
hsa-mir-5095	Human	1	53400602	53400689	87	202	25	4	4	3	Charlie1a / AluSq2	54 / 33	87	AluY / AluSz	0.9847 / 0.9538	31 / 25	56	SINE1/7SL; SINE; Non-LTR Retrotransposon; / hAT; DNA transposon fossil;	TE
hsa-mir-5096	Human	4	79741906	79741975	69	192	15	132	123	15	AluSq2	69	69	AluSq	0.9224	70	70	SINE1/7SL; SINE; Non-LTR Retrotransposon;	TE
hsa-mir-510	Human	X	146353853	146353926	73	3	3	1	1	1									miRNA
hsa-mir-511-1	Human	10	17887107	17887193	86	4	3	2	2	1									miRNA
hsa-mir-511-2	Human	10	18134036	18134122	86	4	3	2	2	1									miRNA
hsa-mir-512-1	Human	19	54169933	54170016	83	2	1	2	1	1									miRNA
hsa-mir-512-2	Human	19	54172411	54172508	97	2	1	2	1	1									miRNA
hsa-mir-513a-1	Human	X	146294981	146295109	128	11	6	4	1	1	MER91C	128	128					DNA transposon ; non-autonomous	TE
hsa-mir-513a-2	Human	X	146307344	146307470	126	7	3	4	1	1	MER91C	126	126					DNA transposon ; non-autonomous	TE
hsa-mir-513b	Human	X	146280562	146280645	83	9	6	4	1	1	MER91C	83	83					DNA transposon ; non-autonomous	TE
hsa-mir-513c	Human	X	146271222	146271305	83	8	3	4	1	1	MER91C	83	83					DNA transposon ; non-autonomous	TE
hsa-mir-514-1	Human	X	146360765	146360862	97	9	4	6	1	1									miRNA
hsa-mir-514-2	Human	X	146363461	146363548	87	3	1	3	1	1									miRNA
hsa-mir-514-3	Human	X	146366159	146366246	87	3	1	3	1	1									miRNA
hsa-mir-514b	Human	X	146331669	146331748	79	4	2	1	1	1									miRNA
hsa-mir-515-1	Human	19	54182257	54182339	82	18	3	3	1	1									miRNA
hsa-mir-515-2	Human	19	54188263	54188345	82	18	3	3	1	1									miRNA
hsa-mir-516a-1	Human	19	54259995	54260084	89	18	3	10	1	1									miRNA
hsa-mir-516a-2	Human	19	54264387	54264476	89	18	3	3	1	1									miRNA
hsa-mir-516b-1	Human	19	54240099	54240188	89	17	6	5	1	1									miRNA
hsa-mir-516b-2	Human	19	54228696	54228780	84	10	4	2	1	1									miRNA
hsa-mir-517a	Human	19	54215522	54215608	86	7	1	3	1	1									miRNA
hsa-mir-517b	Human	19	54224330	54224396	66	5	1	5	1	1									miRNA
hsa-mir-517c	Human	19	54244567	54244661	94	11	4	3	1	1									miRNA
hsa-mir-518a-1	Human	19	54234260	54234344	84	18	3	10	1	1									miRNA
hsa-mir-518a-2	Human	19	54242587	54242673	86	11	1	6	1	1									miRNA
hsa-mir-518b	Human	19	54205991	54206073	82	17	2	6	1	1									miRNA
hsa-mir-518c	Human	19	54211989	54212089	100	17	2	10	1	1									miRNA
hsa-mir-518d	Human	19	54238131	54238217	86	17	1	4	1	1									miRNA
hsa-mir-518e	Human	19	54233092	54233179	87	17	2	5	1	1									miRNA
hsa-mir-518f	Human	19	54203269	54203355	86	18	4	5	1	1									miRNA
hsa-mir-519a-1	Human	19	54255651	54255735	84	20	5	10	1	1									miRNA
hsa-mir-519a-2	Human	19	54265598	54265684	86	17	2	8	1	1									miRNA
hsa-mir-519b	Human	19	54198467	54198547	80	16	1	11	1	1									miRNA
hsa-mir-519c	Human	19	54189723	54189809	86	16	1	11	1	1									miRNA
hsa-mir-519d	Human	19	54216601	54216688	87	15	3	4	1	1									miRNA
hsa-mir-519e	Human	19	54183194	54183277	83	11	4	1	1	1									miRNA
hsa-mir-520a	Human	19	54194135	54194219	84	19	4	2	1	1									miRNA
hsa-mir-520b	Human	19	54204481	54204541	60	17	1	12	1	1									miRNA
hsa-mir-520c	Human	19	54210707	54210793	86	16	1	9	1	1									miRNA
hsa-mir-520d	Human	19	54223350	54223436	86	15	3	6	1	1									miRNA
hsa-mir-520e	Human	19	54178965	54179051	86	14	4	4	1	1									miRNA
hsa-mir-520f	Human	19	54185413	54185499	86	19	3	10	1	1									miRNA
hsa-mir-520g	Human	19	54225420	54225509	89	15	4	2	1	1									miRNA
hsa-mir-520h	Human	19	54245766	54245853	87	16	4	3	1	1									miRNA
hsa-mir-521-1	Human	19	54251890	54251976	86	15	2	4	1	1									miRNA
hsa-mir-521-2	Human	19	54219848	54219934	86	8	2	2	1	1									miRNA
hsa-mir-522	Human	19	54254465	54254551	86	19	4	5	1	1									miRNA
hsa-mir-523	Human	19	54201639	54201725	86	16	1	6	1	1									miRNA
hsa-mir-524	Human	19	54214256	54214342	86	11	3	6	1	1									miRNA
hsa-mir-525	Human	19	54200787	54200871	84	3	2	2	1	1									miRNA
hsa-mir-526a-1	Human	19	54209506	54209590	84	20	5	7	1	1									miRNA
hsa-mir-526a-2	Human	19	54230176	54230240	64	15	2	3	1	1									miRNA
hsa-mir-526b	Human	19	54197647	54197729	82	18	3	12	1	1									miRNA
hsa-mir-527	Human	19	54257272	54257356	84	12	1	7	1	1									miRNA
hsa-mir-532	Human	X	49767754	49767844	90	2	1	1	1	1									miRNA
hsa-mir-539	Human	14	101513658	101513735	77	4	4	1	1	1									miRNA
hsa-mir-541	Human	14	101530832	101530915	83	4	4	1	1	1									miRNA
hsa-mir-542	Human	X	133675371	133675467	96	1	1	1	1	1									miRNA
hsa-mir-543	Human	14	101498324	101498401	77	2	1	1	1	1									miRNA
hsa-mir-544	Human	14	101514995	101515085	90	90	21	6	6	5	MER5A1	90	90	MER5A1	0.8867	91	91	hAT; DNA transposon ; non-autonomous	TE
hsa-mir-544b	Human	3	124451286	124451363	77	11	8	2	2	2	MER5A1	77	77	MER5A1	0.7500	0	0	hAT; DNA transposon ; non-autonomous	TE
hsa-mir-545	Human	X	73506939	73507044	105	20	7	1	1	1	L2c	52	52					CR1; Non-LTR Retrotransposon;	TE-derived
hsa-mir-548a-1	Human	6	18572015	18572111	96	193	25	55	55	17	MADE1	75	75	MADE1	0.9875	79	79	Mariner/Tc1; DNA transposon ; non-autonomous ;	TE
hsa-mir-548a-2	Human	6	135560298	135560394	96	192	28	91	89	19	LTR16A2 / MADE1 / LTR16A2	10 / 81 / 5	96	MADE1	0.9750	79	79	ERV3; Endogenous Retrovirus; / Mariner/Tc1; DNA transposon ; non-autonomous ;	TE
hsa-mir-548a-3	Human	8	105496597	105496693	96	193	26	102	101	21	MLT1G1 / MADE1 / MLT1G1	4 / 80 / 12	96	MADE1	0.9750	79	79	ERV3; Endogenous Retrovirus; / Mariner/Tc1; DNA transposon ; non-autonomous ;	TE
hsa-mir-548aa-1	Human	8	124360274	124360370	96	198	23	86	85	19	MADE1	80	80	MADE1	0.9625	79	79	Mariner/Tc1; DNA transposon ; non-autonomous ;	TE
hsa-mir-548aa-2	Human	17	65467605	65467701	96	200	25	157	135	22	MADE1	80	80	MADE1	0.9625	79	79	Mariner/Tc1; DNA transposon ; non-autonomous ;	TE
hsa-mir-548ab	Human	3	103242877	103242960	83	167	20	18	18	9	MADE1	83	83	ATDNA2T9B / MADE1	0.7973 / 0.9625	0 / 76	76	Mariner/Tc1; DNA transposon ; non-autonomous ;	TE
hsa-mir-548ac	Human	1	117102646	117102733	87	188	24	153	148	23	MER33 / MADE1 / MER33	3 / 81 / 3	87	MADE1	0.9500	79	79	hAT; DNA transposon ; non-autonomous / Mariner/Tc1; DNA transposon ; non-autonomous ;	TE
hsa-mir-548ad	Human	2	35696471	35696552	81	191	22	68	63	19	MADE1	76	76	MADE1	0.9500	79	79	Mariner/Tc1; DNA transposon ; non-autonomous ;	TE
hsa-mir-548ae-1	Human	2	185243702	185243771	69	171	21	14	13	9	MADE1	69	69	MADE1	0.9268	69	69	Mariner/Tc1; DNA transposon ; non-autonomous ;	TE
hsa-mir-548ae-2	Human	5	57825870	57825936	66	186	28	119	119	26	MADE1	66	66	MADE1	0.9383	67	67	Mariner/Tc1; DNA transposon ; non-autonomous ;	TE
hsa-mir-548ag-1	Human	4	61788337	61788402	65	122	16	41	41	13	MADE1	65	65	MADE1	0.9375	66	66	Mariner/Tc1; DNA transposon ; non-autonomous ;	TE
hsa-mir-548ag-2	Human	20	59139620	59139683	63	120	24	19	19	13	MADE1	63	63	MADE1	0.9375	64	64	Mariner/Tc1; DNA transposon ; non-autonomous ;	TE
hsa-mir-548ah	Human	4	77496704	77496779	75	128	19	76	74	18	MADE1	75	75	MADE1	0.9500	75	75	Mariner/Tc1; DNA transposon ; non-autonomous ;	TE
hsa-mir-548ai	Human	6	99572485	99572572	87	162	28	55	55	19	L1MC4 / MADE1 / L1MC4	2 / 82 / 3	87	MADE1	0.9136	81	81	L1; Non-LTR Retrotransposon;	TE
hsa-mir-548aj-1	Human	6	132436332	132436403	71	147	19	59	55	16	MADE1	71	71	MADE1	0.9625	72	72	Mariner/Tc1; DNA transposon ; non-autonomous ;	TE
hsa-mir-548aj-2	Human	X	37883148	37883239	91	194	22	139	124	21	MADE1	80	80	MADE1	0.9500	79	79	Mariner/Tc1; DNA transposon ; non-autonomous ;	TE
hsa-mir-548ak	Human	10	12172759	12172815	56	159	17	74	71	17	MADE1	56	56	MADE1	0.9750	57	57	Mariner/Tc1; DNA transposon ; non-autonomous ;	TE
hsa-mir-548al	Human	11	74110282	74110378	96	185	21	13	13	8	MADE1	91	91	MADE1	0.9506	88	88	Mariner/Tc1; DNA transposon ; non-autonomous ;	TE
hsa-mir-548am	Human	X	16645135	16645208	73	183	29	127	127	29	MADE1	72	72	MADE1	0.9750	74	74	Mariner/Tc1; DNA transposon ; non-autonomous ;	TE
hsa-mir-548an	Human	X	105883044	105883126	82	194	21	153	140	21	MADE1	80	80	MADE1	0.9750	0	0	Mariner/Tc1; DNA transposon ; non-autonomous ;	TE
hsa-mir-548b	Human	6	119390212	119390308	96	113	21	14	14	10	MADE1	80	80	MADE1	0.9500	79	79	Mariner/Tc1; DNA transposon ; non-autonomous ;	TE
hsa-mir-548c	Human	12	65016289	65016385	96	202	27	145	134	26	MADE1	80	80	CR1-25_HM / MADE1	0.7536 / 0.9875	0 / 79	79	Mariner/Tc1; DNA transposon ; non-autonomous ;	TE
hsa-mir-548d-1	Human	8	124360274	124360370	96	198	23	86	85	19	MADE1	80	80	MADE1	0.9625	79	79	Mariner/Tc1; DNA transposon ; non-autonomous ;	TE
hsa-mir-548d-2	Human	17	65467605	65467701	96	200	25	157	135	22	MADE1	80	80	MADE1	0.9625	79	79	Mariner/Tc1; DNA transposon ; non-autonomous ;	TE
hsa-mir-548e	Human	10	112748684	112748771	87	170	21	62	62	16	L1M5 / MADE1 / L1M5	2 / 78 / 7	87	MADE1	0.9750	79	79	L1; Non-LTR Retrotransposon; / Mariner/Tc1; DNA transposon ; non-autonomous / SINE1/7SL; SINE; Non-LTR Retrotransposon;	TE
hsa-mir-548f-1	Human	10	56367634	56367717	83	174	25	89	85	24	MADE1	80	80	MADE1	0.9250	77	77	Mariner/Tc1; DNA transposon ; non-autonomous ;	TE
hsa-mir-548f-2	Human	2	213290987	213291084	97	188	23	103	99	21	MADE1	80	80	MMAR1 / MADE1	0.7581 / 0.9625	10 / 79	89	Mariner/Tc1; DNA transposon ; non-autonomous ;	TE
hsa-mir-548f-3	Human	5	109849530	109849616	86	187	20	89	70	18	L1M3 / MADE1 / L1M3	2 / 83 / 1	86	MADE1	0.9500	0	0	L1; Non-LTR Retrotransposon;	TE
hsa-mir-548f-4	Human	7	147075109	147075213	104	196	24	3	3	3	L1MEd / MADE1	13 / 75	88	MADE1	0.8831	89	89	L1; Non-LTR Retrotransposon;	TE
hsa-mir-548f-5	Human	X	32659591	32659676	85	108	19	47	47	12	MADE1	80	80	TDD4 / TDD4 / MADE1	0.8261 / 0.8072 / 0.9750	0 / 8 / 76	84	Mariner/Tc1; DNA transposon ; non-autonomous ;	TE
hsa-mir-548g	Human	4	148265781	148265869	88	138	26	27	27	14	MADE1	78	78	MADE1	0.9750	79	79	Mariner/Tc1; DNA transposon ; non-autonomous ;	TE
hsa-mir-548h-1	Human	14	64561742	64561843	101	182	22	45	44	18	Charlie1a / MADE1	13 / 80	93	MADE1	0.9750	79	79	Mariner/Tc1; DNA transposon ; non-autonomous ; / hAT; DNA transposon fossil;	TE
hsa-mir-548h-2	Human	16	11400297	11400384	87	198	24	179	174	24	L1MB3 / MADE1	4 / 80	84	MADE1	0.9750	79	79	L1; Non-LTR Retrotransposon;	TE
hsa-mir-548h-3	Human	17	13446846	13446963	117	199	21	3	3	3	L3 / MADE1 / L3	21 / 80 / 16	117	MADE1	0.8519	80	80	CR1; Non-LTR Retrotransposon; / Mariner/Tc1; DNA transposon ; non-autonomous ;	TE
hsa-mir-548h-4	Human	8	26906370	26906480	110	200	23	34	25	14	MADE1	98	98	MADE1	0.9630	92	92	Mariner/Tc1; DNA transposon ; non-autonomous ;	TE
hsa-mir-548h-5	Human	6	132113312	132113371	59	111	20	15	15	11	MADE1	59	59	MADE1	0.9625	60	60	Mariner/Tc1; DNA transposon ; non-autonomous ;	TE
hsa-mir-548i-1	Human	3	125509247	125509395	148	200	22	17	15	7	MADE1	79	79	MADE1	0.9114	78	78	Mariner/Tc1; DNA transposon ; non-autonomous ;	TE-derived
hsa-mir-548i-2	Human	4	9557789	9557937	148	189	21	16	14	7	MADE1	79	79	MADE1	0.9114	78	78	Mariner/Tc1; DNA transposon ; non-autonomous ;	TE-derived
hsa-mir-548i-3	Human	8	7946463	7946611	148	188	23	18	16	7	MADE1	79	79	MADE1	0.9114	78	78	Mariner/Tc1; DNA transposon ; non-autonomous ;	TE-derived
hsa-mir-548i-4	Human	X	83480760	83480836	76	190	22	128	124	22	MADE1	76	76	MADE1	0.9750	74	74	Mariner/Tc1; DNA transposon ; non-autonomous ;	TE
hsa-mir-548j	Human	22	26951178	26951289	111	174	29	1	1	1	MADE1	74	74	MADE1	0.8800	73	73	Mariner/Tc1; DNA transposon ; non-autonomous ;	TE-derived
hsa-mir-548k	Human	11	70130061	70130176	115	182	22	5	5	4	MADE1	79	79	MADE1	0.9875	79	79	Mariner/Tc1; DNA transposon ; non-autonomous ;	TE-derived
hsa-mir-548l	Human	11	94199661	94199746	85	183	22	85	85	20	MADE1	77	77	MADE1	0.9625	77	77	Mariner/Tc1; DNA transposon ; non-autonomous ;	TE
hsa-mir-548m	Human	X	94318140	94318225	85	120	21	74	66	20	MADE1 / L1M5	78 / 3	81	MADE1	0.9375	79	79	Mariner/Tc1; DNA transposon ; non-autonomous ; / L1; Non-LTR Retrotransposon;	TE
hsa-mir-548n	Human	7	34980372	34980446	74	201	22	180	130	22	MADE1	74	74	MADE1	0.9615	72	72	Mariner/Tc1; DNA transposon ; non-autonomous ;	TE
hsa-mir-548o	Human	7	102046189	102046302	113	185	23	90	90	21	HSMAR1	113	113	HSMAR1	0.9673	114	114	Mariner/Tc1; DNA transposon ; non-autonomous ;	TE
hsa-mir-548o-2	Human	20	37145206	37145275	69	200	27	91	91	25	MADE1	69	69	MADE1	0.9625	70	70	Mariner/Tc1; DNA transposon ; non-autonomous ;	TE
hsa-mir-548p	Human	5	100152186	100152269	83	166	25	80	79	21	MADE1	80	80	MADE1	0.9375	77	77	Mariner/Tc1; DNA transposon ; non-autonomous ;	TE
hsa-mir-548q	Human	10	12767253	12767352	99	194	18	5	5	5	MADE1	96	96	MADE1	0.9481	98	98	Mariner/Tc1; DNA transposon ; non-autonomous ;	TE
hsa-mir-548s	Human	2	11907570	11907651	81	134	23	8	6	5	MADE1	81	81	MADE1	0.9259	78	78	Mariner/Tc1; DNA transposon ; non-autonomous ;	TE
hsa-mir-548t	Human	4	174189311	174189384	73	178	23	104	93	23	MADE1	73	73	MADE1	0.9500	69	69	Mariner/Tc1; DNA transposon ; non-autonomous ;	TE
hsa-mir-548u	Human	6	57254930	57255010	80	176	24	91	87	19	MADE1	79	79	MADE1	0.9625	79	79	Mariner/Tc1; DNA transposon ; non-autonomous ;	TE
hsa-mir-548v	Human	8	17539087	17539166	79	163	22	58	57	20	MIRb / MADE1 / MIRb	3 / 71 / 5	79	MADE1	0.9625	76	76	SINE2/tRNA; SINE; Non-LTR Retrotransposon; / Mariner/Tc1; DNA transposon ; non-autonomous	TE
hsa-mir-548w	Human	16	26036558	26036631	73	163	24	132	123	24	MADE1	73	73	MADE1	0.9625	71	71	Mariner/Tc1; DNA transposon ; non-autonomous ;	TE
hsa-mir-548x	Human	21	20058408	20058482	74	172	19	89	74	16	MADE1	74	74	MADE1	0.9625	75	75	Mariner/Tc1; DNA transposon ; non-autonomous ;	TE
hsa-mir-548x-2	Human	13	66540462	66540561	99	145	19	54	53	17	MamGypLTR1a / MADE1 / MamGypLTR1a	9 / 80 / 10	99	TDD-5 / TDD-5 / MADE1	0.8356 / 0.9091 / 0.9625	0 / 2 / 79	81	Gypsy; LTR Retrotransposon; / Mariner/Tc1; DNA transposon ; non-autonomous ;	TE
hsa-mir-548y	Human	14	48230198	48230307	109	193	29	13	13	11	MADE1 / MLT1A0	79 / 8	87	MADE1	0.9750	79	79	Mariner/Tc1; DNA transposon ; non-autonomous ; / ERV3; Endogenous Retrovirus;	TE-derived
hsa-mir-548z	Human	12	65016289	65016385	96	202	27	145	134	26	MADE1	80	80	TDD-5 / MADE1	0.8442 / 0.9875	0 / 79	79	Mariner/Tc1; DNA transposon ; non-autonomous ;	TE
hsa-mir-549	Human	15	81134319	81134414	95	4	3	2	2	2	MIR	22	22					SINE; Non-LTR Retrotransposon;	TE-derived
hsa-mir-550a-1	Human	7	30329410	30329506	96	7	2	3	3	1									miRNA
hsa-mir-550a-2	Human	7	32772593	32772689	96	8	3	3	3	1									miRNA
hsa-mir-550a-3	Human	7	29720350	29720444	94	7	2	3	3	1									miRNA
hsa-mir-550b-1	Human	7	30329410	30329506	96	7	2	3	3	1									miRNA
hsa-mir-550b-2	Human	7	32772593	32772689	96	8	3	3	3	1									miRNA
hsa-mir-551a	Human	1	3477259	3477354	95	1	1	1	1	1									miRNA
hsa-mir-551b	Human	3	168269642	168269737	95	2	2	1	1	1									miRNA
hsa-mir-552	Human	1	35135200	35135295	95	33	11	2	1	1	L1MD2	95	95	L1MD1	0.8824	33	33	L1; Non-LTR Retrotransposon;	TE
hsa-mir-553	Human	1	100746797	100746864	67	2	2	1	1	1	MIR3 / MIR3	11 / 2	13					SINE; Non-LTR Retrotransposon;	TE-derived
hsa-mir-554	Human	1	151518272	151518367	95	3	3	1	1	1									miRNA
hsa-mir-555	Human	1	155316141	155316236	95	1	1	1	1	1									miRNA
hsa-mir-556	Human	1	162312336	162312430	94	3	3	1	1	1									miRNA
hsa-mir-557	Human	1	168344762	168344859	97	4	3	1	1	1									miRNA
hsa-mir-558	Human	2	32757220	32757313	93	12	10	1	1	1	TG / MLT1C	18 / 42	60					ERV3; Endogenous Retrovirus;	TE-derived
hsa-mir-559	Human	2	47604814	47604909	95	4	3	2	1	1									miRNA
hsa-mir-561	Human	2	189162219	189162315	96	2	1	1	1	1									miRNA
hsa-mir-562	Human	2	233037363	233037457	94	74	16	6	6	4	L1MB7	94	94	L1MB7	0.9049	95	95	L1; Non-LTR Retrotransposon;	TE
hsa-mir-563	Human	3	15915278	15915356	78	1	1	1	1	1									miRNA
hsa-mir-564	Human	3	44903380	44903473	93	2	2	1	1	1									miRNA
hsa-mir-566	Human	3	50210759	50210852	93	191	20	108	108	16	AluSg	93	93	AluSx1	0.9587	94	94	SINE1/7SL; SINE; Non-LTR Retrotransposon;	TE
hsa-mir-567	Human	3	111831648	111831745	97	7	6	1	1	1									miRNA
[truncated: 1,297 more rows]
